# Supplementary material for: Primary succession of Bifidobacteria drives pathogen resistance in neonatal microbiota assembly
Source: Nat Microbiol. 2024 Sep 6;9(10):2570–82. doi: 10.1038/s41564-024-01804-9 (PMC11445081; doi:10.1038/s41564-024-01804-9)
Supplement: Supplementary file 2 — Table of contents tab. Supplementary Table 1. Sample_accession. ENA accessions of the 2,387 samples of entire BBS cohort analysed in this manuscript: BBS1 (N = 1,679) and BBS2 (N = 708). 2. Neonatal_subject. Clinical metadata of the BBS neonates included in the statistical analysis (N = 1,108), cohort characteristics described in Extended Data Table 1. 3. Neonatal_sample. Sample metadata (age/day and community states) of the neonatal samples included in the analyses. N = 1,904. 4. Epi_metadata_summary. Descriptive table of the BBS neonatal population with available metadata (N = 1,108/1,288, 90%). 5. Epi_result_neonatal_state. Clinical and sociodemographic variables associated with the acquisition of NGM community state measured in the first week of life (N = 1,108). 6. Epi_result_neonatal_switch. Clinical and sociodemographic variables associated with NGM community state switching between week 1 and week 3 (N = 306). 7. Genome_accession. Sample accessons of the species genomes generated from the BBS samples and analysed in the functional analyses. [file 41564_2024_1804_MOESM2_ESM.xlsx]

## Sheet: TOC
Table of contents
Supp. table number	Sheet name	Description
1	sample_accession	ENA accessions of the 2,387 samples of entire BBS cohort analysed in this manuscript: BBS1 (N=1679) and BBS2 (N=708).
2	neonatal_subject	Clinical metadata of the BBS neonates included in the statistical analysis (N=1,108) cohort characteristics described in Extended Data Table 1
3	neonatal_sample	Sample metadata (age/day and community states) of the neonatal samples included in the analyses. N=1,904
4	epi_metadata_summary	Descriptive table of the BBS neonatal population with available metadata (N=1,108/1,288, 90%)
5	epi_result_neonatal_state	Clinical and sociodemographic variables associated with the acquisition of NGM community state measured in the first week of life (N=1,108).
6	epi_result_neonatal_switch	Clinical and sociodemographic variables associated with NGM community state switching between week 1 and week 3 (N=306)
7	genome_accession	Sample accessons of the species genomes generated from the BBS samples and analysed in the functional analyses

## Sheet: sample_accession
Sample accession	Sample name	Subject	Time_point	BBS_phase
ERS3420736	512120_4	512120	4	1
ERS3420737	512120_7	512120	7	1
ERS3420738	512120_9	512120	9	1
ERS3420739	512120_12	512120	12	1
ERS3420740	512120_21	512120	21	1
ERS3420741	513122_4	513122	4	1
ERS3420742	513122_6	513122	6	1
ERS3420743	513122_10	513122	10	1
ERS3420744	513122_12	513122	12	1
ERS3420745	513122_21	513122	21	1
ERS3420746	513122_Mother	513122	Mother	1
ERS3420747	514123_4	514123	4	1
ERS3420748	514123_7	514123	7	1
ERS3420749	514123_12	514123	12	1
ERS3420750	514123_14	514123	14	1
ERS3420751	514124_4	514124	4	1
ERS3420752	514124_6	514124	6	1
ERS3420753	514124_7	514124	7	1
ERS3420754	514124_8	514124	8	1
ERS3420755	514124_Mother	514124	Mother	1
ERS3420756	515126_Mother	515126	Mother	1
ERS3420757	515126_4	515126	4	1
ERS3420758	515126_7	515126	7	1
ERS3420759	515126_10	515126	10	1
ERS3420760	515126_11	515126	11	1
ERS3420761	515126_21	515126	21	1
ERS3420762	515127_Mother	515127	Mother	1
ERS3420763	515127_7	515127	7	1
ERS3420764	519128_Mother	519128	Mother	1
ERS3420765	519128_4	519128	4	1
ERS3420766	519128_7	519128	7	1
ERS3420767	519128_12	519128	12	1
ERS3420768	519128_14	519128	14	1
ERS3420769	519128_18	519128	18	1
ERS3420770	519128_21	519128	21	1
ERS3420771	519129_4	519129	4	1
ERS3420772	519129_7	519129	7	1
ERS3420773	519129_12	519129	12	1
ERS3420774	519129_14	519129	14	1
ERS3420775	519129_21	519129	21	1
ERS3420776	519129_Mother	519129	Mother	1
ERS3420777	521130_4	521130	4	1
ERS3420778	521130_10	521130	10	1
ERS3420779	521130_12	521130	12	1
ERS3420780	521130_21	521130	21	1
ERS3420781	521130_Mother	521130	Mother	1
ERS3420782	523133_7	523133	7	1
ERS3420783	523133_9	523133	9	1
ERS3420784	523133_11	523133	11	1
ERS3420785	523133_13	523133	13	1
ERS3420786	523133_4	523133	4	1
ERS3420796	604136_Mother	604136	Mother	1
ERS3420797	604136_7	604136	7	1
ERS3420798	604136_10	604136	10	1
ERS3420799	604136_11	604136	11	1
ERS3420800	604136_14	604136	14	1
ERS3420801	606141_4	606141	4	1
ERS3420802	606141_7	606141	7	1
ERS3420803	606141_8	606141	8	1
ERS3420787	606141_10	606141	10	1
ERS3420788	606141_12	606141	12	1
ERS3420789	606141_Mother	606141	Mother	1
ERS3420790	BBS0001_7	BBS0001	7	1
ERS3420791	BBS0003_17	BBS0003	17	1
ERS3420792	BBS0006_12	BBS0006	12	1
ERS3420793	BBS0006_Mother	BBS0006	Mother	1
ERS3420794	BBS0007_10	BBS0007	10	1
ERS3420795	BBS0008_10	BBS0008	10	1
ERS3420804	BBS0011_7	BBS0011	7	1
ERS3420805	BBS0014_11	BBS0014	11	1
ERS3420806	BBS0014_Mother	BBS0014	Mother	1
ERS3420807	BBS0024_7	BBS0024	7	1
ERS3420808	BBS0024_Mother	BBS0024	Mother	1
ERS3420809	BBS0035_7	BBS0035	7	1
ERS3420810	BBS0038_7	BBS0038	7	1
ERS3420811	BBS0038_Mother	BBS0038	Mother	1
ERS3420812	BBS0045_7	BBS0045	7	1
ERS3420813	BBS0045_21	BBS0045	21	1
ERS3420814	BBS0048_4	BBS0048	4	1
ERS3420815	BBS0048_7	BBS0048	7	1
ERS3420816	BBS0048_21	BBS0048	21	1
ERS3420817	BBS0051_4	BBS0051	4	1
ERS3420818	BBS0051_7	BBS0051	7	1
ERS3420819	BBS0051_21	BBS0051	21	1
ERS3420820	BBS0055_13	BBS0055	13	1
ERS3420821	BBS0055_21	BBS0055	21	1
ERS3420822	BBS0057_4	BBS0057	4	1
ERS3420823	BBS0057_7	BBS0057	7	1
ERS3420824	BBS0057_21	BBS0057	21	1
ERS3420825	BBS0059_4	BBS0059	4	1
ERS3420826	BBS0059_7	BBS0059	7	1
ERS3420827	BBS0061_7	BBS0061	7	1
ERS3420828	BBS0062_4	BBS0062	4	1
ERS3420829	BBS0062_7	BBS0062	7	1
ERS3420830	BBS0067_7	BBS0067	7	1
ERS3420831	BBS0067_Mother	BBS0067	Mother	1
ERS3420832	BBS0070_4	BBS0070	4	1
ERS3420833	BBS0070_7	BBS0070	7	1
ERS3420834	BBS0070_Mother	BBS0070	Mother	1
ERS3420835	BBS0072_7	BBS0072	7	1
ERS3420836	BBS0073_7	BBS0073	7	1
ERS3420837	BBS0074_7	BBS0074	7	1
ERS3420838	BBS0075_4	BBS0075	4	1
ERS3420839	BBS0075_7	BBS0075	7	1
ERS3420840	A00021_T2_4	A00021_T2	4	1
ERS3420841	A00021_T2_7	A00021_T2	7	1
ERS3420842	A00021_T1_21	A00021_T1	21	1
ERS3420843	A00021_T2_21	A00021_T2	21	1
ERS3420844	A00023_21	A00023	21	1
ERS3420845	A00031_7	A00031	7	1
ERS3420846	A00031_21	A00031	21	1
ERS3420847	A00043_4	A00043	4	1
ERS3420848	A00043_7	A00043	7	1
ERS3420849	A00043_21	A00043	21	1
ERS3420850	A00044_7	A00044	7	1
ERS3420851	A00044_21	A00044	21	1
ERS3420852	A00067_7	A00067	7	1
ERS3420853	A00067_21	A00067	21	1
ERS3420854	A00105_7	A00105	7	1
ERS3420855	A00105_21	A00105	21	1
ERS3420856	A00106_Mother	A00106	Mother	1
ERS3420857	A00106_T1_21	A00106_T1	21	1
ERS3420858	A00106_T2_21	A00106_T2	21	1
ERS3420859	A00134_Mother	A00134	Mother	1
ERS3420860	A00134_21	A00134	21	1
ERS3420861	A00155_7	A00155	7	1
ERS3420862	A00155_Infancy	A00155	Infancy	1
ERS3420863	A00163_Mother	A00163	Mother	1
ERS3420864	A00163_4	A00163	4	1
ERS3420865	A00185_Mother	A00185	Mother	1
ERS3420866	A00185_4	A00185	4	1
ERS3420867	A00185_7	A00185	7	1
ERS3420868	A00190_4	A00190	4	1
ERS3420869	A00190_7	A00190	7	1
ERS3420870	A00190_21	A00190	21	1
ERS3420871	A00217_4	A00217	4	1
ERS3420872	A00217_7	A00217	7	1
ERS3420873	A00219_4	A00219	4	1
ERS3420874	A00219_7	A00219	7	1
ERS3420875	A00219_21	A00219	21	1
ERS3420876	A00502_21	A00502	21	1
ERS3420877	A00502_4	A00502	4	1
ERS3420878	A00502_7	A00502	7	1
ERS3420879	A00502_Infancy	A00502	Infancy	1
ERS3420880	A00539_Mother	A00539	Mother	1
ERS3420881	A00539_7	A00539	7	1
ERS3420882	A00541_4	A00541	4	1
ERS3420883	A00541_21	A00541	21	1
ERS3420884	A00541_7	A00541	7	1
ERS3420885	A00559_4	A00559	4	1
ERS3420886	A00559_7	A00559	7	1
ERS3420887	A00559_21	A00559	21	1
ERS3420888	A00570_Mother	A00570	Mother	1
ERS3420889	A00570_4	A00570	4	1
ERS3420890	A00570_7	A00570	7	1
ERS3420891	A00574_4	A00574	4	1
ERS3420892	A00574_7	A00574	7	1
ERS3420893	A00574_21	A00574	21	1
ERS3420894	A00576_Mother	A00576	Mother	1
ERS3420895	A00576_4	A00576	4	1
ERS3420896	A00576_21	A00576	21	1
ERS3420897	A00576_7	A00576	7	1
ERS3420898	A00908_T1_4	A00908_T1	4	1
ERS3420899	A00908_T1_21	A00908_T1	21	1
ERS3420900	A00908_Mother	A00908	Mother	1
ERS3420901	A00940_Mother	A00940	Mother	1
ERS3420902	A00940_4	A00940	4	1
ERS3420903	A00942_Mother	A00942	Mother	1
ERS3420904	A00942_7	A00942	7	1
ERS3420905	A00942_4	A00942	4	1
ERS3420906	A00942_21	A00942	21	1
ERS3420907	A00947_7	A00947	7	1
ERS3420908	A00947_4	A00947	4	1
ERS3420909	A00947_21	A00947	21	1
ERS3420910	A00995_7	A00995	7	1
ERS3420911	A00995_4	A00995	4	1
ERS3420912	A00995_21	A00995	21	1
ERS3420913	A01011_4	A01011	4	1
ERS3420914	A01011_Mother	A01011	Mother	1
ERS3420915	A01011_7	A01011	7	1
ERS3420916	A01015_Infancy	A01015	Infancy	1
ERS3420917	A01015_Mother	A01015	Mother	1
ERS3420918	A01015_21	A01015	21	1
ERS3420919	A01057_21	A01057	21	1
ERS3420920	A01057_4	A01057	4	1
ERS3420921	A01057_7	A01057	7	1
ERS3420922	A01077_21	A01077	21	1
ERS3420923	A01077_7	A01077	7	1
ERS3420924	A01077_4	A01077	4	1
ERS3420925	A01082_21	A01082	21	1
ERS3420926	A01082_4	A01082	4	1
ERS3420927	A01082_7	A01082	7	1
ERS3420928	A01105_21	A01105	21	1
ERS3420929	A01105_4	A01105	4	1
ERS3420930	A01105_7	A01105	7	1
ERS3420931	A01107_Mother	A01107	Mother	1
ERS3420932	A01107_4	A01107	4	1
ERS3420933	A01107_21	A01107	21	1
ERS3420934	A01107_7	A01107	7	1
ERS3420935	A01162_7	A01162	7	1
ERS3420936	A01162_Infancy	A01162	Infancy	1
ERS3420937	A01162_21	A01162	21	1
ERS3420938	A01166_7	A01166	7	1
ERS3420939	A01166_21	A01166	21	1
ERS3420940	A01166_4	A01166	4	1
ERS3420941	A01166_Infancy	A01166	Infancy	1
ERS3420942	A01173_4	A01173	4	1
ERS3420943	A01173_7	A01173	7	1
ERS3420944	A01173_21	A01173	21	1
ERS3420945	A01173_Infancy	A01173	Infancy	1
ERS3420946	A01174_4	A01174	4	1
ERS3420947	A01174_7	A01174	7	1
ERS3420948	A01174_21	A01174	21	1
ERS3420949	A01176_4	A01176	4	1
ERS3420950	A01176_7	A01176	7	1
ERS3420951	A01176_21	A01176	21	1
ERS3420952	A01225_21	A01225	21	1
ERS3420953	A01225_4	A01225	4	1
ERS3420954	A01225_7	A01225	7	1
ERS3420955	A01225_Infancy	A01225	Infancy	1
ERS3420956	A01301_21	A01301	21	1
ERS3420957	A01301_4	A01301	4	1
ERS3420958	A01301_7	A01301	7	1
ERS3420959	A01303_21	A01303	21	1
ERS3420960	A01303_4	A01303	4	1
ERS3420961	A01303_7	A01303	7	1
ERS3420962	A01303_Infancy	A01303	Infancy	1
ERS3420963	A01305_4	A01305	4	1
ERS3420964	A01305_Infancy	A01305	Infancy	1
ERS3420965	A01311_7	A01311	7	1
ERS3420966	A01311_21	A01311	21	1
ERS3420967	A01431_7	A01431	7	1
ERS3420968	A01431_21	A01431	21	1
ERS3420969	A01431_Infancy	A01431	Infancy	1
ERS3420970	A01506_21	A01506	21	1
ERS3420971	A01506_4	A01506	4	1
ERS3420972	A01506_7	A01506	7	1
ERS3420973	A01506_Infancy	A01506	Infancy	1
ERS3420974	A01507_7	A01507	7	1
ERS3420975	A01507_21	A01507	21	1
ERS3420976	A01507_4	A01507	4	1
ERS3420977	A01507_Infancy	A01507	Infancy	1
ERS3420978	A01516_21	A01516	21	1
ERS3420979	A01516_4	A01516	4	1
ERS3420980	A01516_7	A01516	7	1
ERS3420981	A01517_7	A01517	7	1
ERS3420982	A01517_Infancy	A01517	Infancy	1
ERS3420984	A01524_21	A01524	21	1
ERS3420986	A01524_4	A01524	4	1
ERS3420987	A01524_7	A01524	7	1
ERS3420988	A01524_Infancy	A01524	Infancy	1
ERS3420989	A01563_Mother	A01563	Mother	1
ERS3420990	A01563_4	A01563	4	1
ERS3420991	A01563_21	A01563	21	1
ERS3420992	A01563_7	A01563	7	1
ERS3420993	A01569_7	A01569	7	1
ERS3420994	A01569_Mother	A01569	Mother	1
ERS3420995	A01580_21	A01580	21	1
ERS3420996	A01580_4	A01580	4	1
ERS3420997	A01580_7	A01580	7	1
ERS3420998	A01580_Infancy	A01580	Infancy	1
ERS3420999	A01582_7	A01582	7	1
ERS3421000	A01582_21	A01582	21	1
ERS3421001	A01582_Infancy	A01582	Infancy	1
ERS3421002	A01583_21	A01583	21	1
ERS3421003	A01583_4	A01583	4	1
ERS3421004	A01583_7	A01583	7	1
ERS3421005	A01583_Infancy	A01583	Infancy	1
ERS3421006	A01586_21	A01586	21	1
ERS3421007	A01586_4	A01586	4	1
ERS3421008	A01586_7	A01586	7	1
ERS3421009	A01639_4	A01639	4	1
ERS3421010	A01639_21	A01639	21	1
ERS3421011	A01639_7	A01639	7	1
ERS3421012	A01646_21	A01646	21	1
ERS3421013	A01646_4	A01646	4	1
ERS3421014	A01646_7	A01646	7	1
ERS3421015	A01646_Infancy	A01646	Infancy	1
ERS3421016	A01647_7	A01647	7	1
ERS3421017	A01647_21	A01647	21	1
ERS3421018	A01647_Infancy	A01647	Infancy	1
ERS3421019	A01653_4	A01653	4	1
ERS3421020	A01653_7	A01653	7	1
ERS3421021	A01653_21	A01653	21	1
ERS3421022	A01653_Infancy	A01653	Infancy	1
ERS3421023	A01671_4	A01671	4	1
ERS3421024	A01671_7	A01671	7	1
ERS3421025	A01671_21	A01671	21	1
ERS3421026	A01674_7	A01674	7	1
ERS3421027	A01674_21	A01674	21	1
ERS3421028	A01674_Infancy	A01674	Infancy	1
ERS3421029	A01676_4	A01676	4	1
ERS3421030	A01676_7	A01676	7	1
ERS3421031	A01676_21	A01676	21	1
ERS3421032	A01678_4	A01678	4	1
ERS3421033	A01678_7	A01678	7	1
ERS3421034	A01678_21	A01678	21	1
ERS3421035	A01678_Infancy	A01678	Infancy	1
ERS3421036	A01685_7	A01685	7	1
ERS3421037	A01685_Infancy	A01685	Infancy	1
ERS3421038	A01687_21	A01687	21	1
ERS3421039	A01687_4	A01687	4	1
ERS3421040	A01687_7	A01687	7	1
ERS3421049	A01687_Infancy	A01687	Infancy	1
ERS3421050	A01739_21	A01739	21	1
ERS3421051	A01739_4	A01739	4	1
ERS3421052	A01739_7	A01739	7	1
ERS3421053	A01739_Infancy	A01739	Infancy	1
ERS3421054	A01761_4	A01761	4	1
ERS3421055	A01761_Mother	A01761	Mother	1
ERS3421056	A01761_21	A01761	21	1
ERS3421057	A01761_7	A01761	7	1
ERS3421058	A01761_Infancy	A01761	Infancy	1
ERS3421059	A01763_4	A01763	4	1
ERS3421060	A01763_Mother	A01763	Mother	1
ERS3421041	A01763_7	A01763	7	1
ERS3421042	A01763_Infancy	A01763	Infancy	1
ERS3421043	A01802_4	A01802	4	1
ERS3421044	A01802_7	A01802	7	1
ERS3421045	A01802_21	A01802	21	1
ERS3421046	A01802_Infancy	A01802	Infancy	1
ERS3421047	A01803_4	A01803	4	1
ERS3421048	A01803_21	A01803	21	1
ERS3421061	A01803_Mother	A01803	Mother	1
ERS3421062	A01803_Infancy	A01803	Infancy	1
ERS3421063	A01805_21	A01805	21	1
ERS3421064	A01805_4	A01805	4	1
ERS3421065	A01805_7	A01805	7	1
ERS3421066	A01805_Mother	A01805	Mother	1
ERS3421067	A01805_Infancy	A01805	Infancy	1
ERS3421068	A01812_21	A01812	21	1
ERS3421069	A01812_Infancy	A01812	Infancy	1
ERS3421070	A01812_7	A01812	7	1
ERS3421071	A01862_21	A01862	21	1
ERS3421072	A01862_4	A01862	4	1
ERS3421073	A01862_7	A01862	7	1
ERS3421074	A01866_21	A01866	21	1
ERS3421075	A01866_4	A01866	4	1
ERS3421076	A01866_7	A01866	7	1
ERS3421077	A01910_4	A01910	4	1
ERS3421078	A01910_7	A01910	7	1
ERS3421079	A01910_Infancy	A01910	Infancy	1
ERS3421080	A01921_21	A01921	21	1
ERS3421081	A01921_4	A01921	4	1
ERS3421082	A01921_7	A01921	7	1
ERS3421083	A01921_Infancy	A01921	Infancy	1
ERS3421084	A01938_21	A01938	21	1
ERS3421085	A01938_7	A01938	7	1
ERS3421086	A01938_Infancy	A01938	Infancy	1
ERS3421087	A01939_21	A01939	21	1
ERS3421088	A01939_4	A01939	4	1
ERS3421089	A01939_7	A01939	7	1
ERS3421090	A01939_Infancy	A01939	Infancy	1
ERS3421091	A01963_7	A01963	7	1
ERS3421092	A01963_Mother	A01963	Mother	1
ERS3421093	A01963_Infancy	A01963	Infancy	1
ERS3421094	A01963_4	A01963	4	1
ERS3421095	A01966_21	A01966	21	1
ERS3421096	A01966_4	A01966	4	1
ERS3421097	A01966_7	A01966	7	1
ERS3421098	A01966_Infancy	A01966	Infancy	1
ERS3421099	A01970_21	A01970	21	1
ERS3421100	A01970_7	A01970	7	1
ERS3421101	A01970_Mother	A01970	Mother	1
ERS3421102	A01970_Infancy	A01970	Infancy	1
ERS3421103	A02053_7	A02053	7	1
ERS3421104	A02053_21	A02053	21	1
ERS3421105	A02053_4	A02053	4	1
ERS3421106	A02053_Infancy	A02053	Infancy	1
ERS3421107	A02054_21	A02054	21	1
ERS3421108	A02054_4	A02054	4	1
ERS3421109	A02054_7	A02054	7	1
ERS3421110	A02064_21	A02064	21	1
ERS3421111	A02064_4	A02064	4	1
ERS3421112	A02064_7	A02064	7	1
ERS3421113	A02064_Mother	A02064	Mother	1
ERS3421114	A02064_Infancy	A02064	Infancy	1
ERS3421115	A02080_7	A02080	7	1
ERS3421116	A02080_Infancy	A02080	Infancy	1
ERS3421117	A02080_Mother	A02080	Mother	1
ERS3421118	A02096_4	A02096	4	1
ERS3421119	A02096_7	A02096	7	1
ERS3421120	A02096_21	A02096	21	1
ERS3421121	A02100_21	A02100	21	1
ERS3421122	A02100_4	A02100	4	1
ERS3421123	A02100_7	A02100	7	1
ERS3421124	A02100_Infancy	A02100	Infancy	1
ERS3421125	A02110_21	A02110	21	1
ERS3421126	A02110_4	A02110	4	1
ERS3421127	A02110_7	A02110	7	1
ERS3421128	A02110_Mother	A02110	Mother	1
ERS3421129	A02110_Infancy	A02110	Infancy	1
ERS3421130	A02133_21	A02133	21	1
ERS3421131	A02133_4	A02133	4	1
ERS3421132	A02133_7	A02133	7	1
ERS3421133	A02138_Mother	A02138	Mother	1
ERS3421134	A02138_21	A02138	21	1
ERS3421135	A02138_4	A02138	4	1
ERS3421136	A02138_7	A02138	7	1
ERS3421137	A02138_Infancy	A02138	Infancy	1
ERS3421138	A02146_21	A02146	21	1
ERS3421139	A02146_4	A02146	4	1
ERS3421140	A02146_7	A02146	7	1
ERS3421141	A02146_Infancy	A02146	Infancy	1
ERS3421142	A02177_T1_7	A02177_T1	7	1
ERS3421143	A02177_T1_Infancy	A02177_T1	Infancy	1
ERS3421144	A02177_T2_7	A02177_T2	7	1
ERS3421145	A02177_T2_Infancy	A02177_T2	Infancy	1
ERS3421146	A02193_7	A02193	7	1
ERS3421147	A02193_Infancy	A02193	Infancy	1
ERS3421148	A02193_Mother	A02193	Mother	1
ERS3421149	A02222_Infancy	A02222	Infancy	1
ERS3421150	A02222_7	A02222	7	1
ERS3421151	A02598_7	A02598	7	1
ERS3421152	A02598_Infancy	A02598	Infancy	1
ERS3421153	A02599_7	A02599	7	1
ERS3421154	A02599_Infancy	A02599	Infancy	1
ERS3421155	A02600_Infancy	A02600	Infancy	1
ERS3421156	A02600_7	A02600	7	1
ERS3421157	A02646_7	A02646	7	1
ERS3421158	A02646_Infancy	A02646	Infancy	1
ERS3421159	A02767_7	A02767	7	1
ERS3421160	A02767_Mother	A02767	Mother	1
ERS3421161	A02767_Infancy	A02767	Infancy	1
ERS3421162	A02819_Mother	A02819	Mother	1
ERS3421163	A02819_7	A02819	7	1
ERS3421164	A02819_Infancy	A02819	Infancy	1
ERS3421165	A02872_Mother	A02872	Mother	1
ERS3421166	A02872_7	A02872	7	1
ERS3421167	A02872_Infancy	A02872	Infancy	1
ERS3421168	A02886_7	A02886	7	1
ERS3421169	A02886_Infancy	A02886	Infancy	1
ERS3421170	A02913_7	A02913	7	1
ERS3421171	A02913_Mother	A02913	Mother	1
ERS3421172	A02913_Infancy	A02913	Infancy	1
ERS3421173	A03001_7	A03001	7	1
ERS3421174	A03001_Infancy	A03001	Infancy	1
ERS3421175	A03026_Infancy	A03026	Infancy	1
ERS3421176	A03026_7	A03026	7	1
ERS3421177	B00002_4	B00002	4	1
ERS3421178	B00002_7	B00002	7	1
ERS3421179	B00002_21	B00002	21	1
ERS3421180	B00004_Mother	B00004	Mother	1
ERS3421181	B00004_7	B00004	7	1
ERS3421182	B00004_21	B00004	21	1
ERS3421183	B00008_21	B00008	21	1
ERS3421184	B00010_4	B00010	4	1
ERS3421185	B00010_7	B00010	7	1
ERS3421186	B00010_21	B00010	21	1
ERS3421187	B00012_Mother	B00012	Mother	1
ERS3421188	B00012_4	B00012	4	1
ERS3421605	B00012_7	B00012	7	1
ERS3421606	B00013_4	B00013	4	1
ERS3421607	B00013_7	B00013	7	1
ERS3421608	B00013_21	B00013	21	1
ERS3421609	B00016_7	B00016	7	1
ERS3421610	B00016_4	B00016	4	1
ERS3421611	B00016_21	B00016	21	1
ERS3421612	B00017_4	B00017	4	1
ERS3421613	B00017_21	B00017	21	1
ERS3421614	B00020_4	B00020	4	1
ERS3421615	B00020_7	B00020	7	1
ERS3421616	B00020_21	B00020	21	1
ERS3421617	B00027_7	B00027	7	1
ERS3421618	B00027_21	B00027	21	1
ERS3421619	B00036_4	B00036	4	1
ERS3421620	B00036_7	B00036	7	1
ERS3421621	B00036_21	B00036	21	1
ERS3421622	B00040_Mother	B00040	Mother	1
ERS3421623	B00040_4	B00040	4	1
ERS3421624	B00046_Mother	B00046	Mother	1
ERS3421625	B00046_4	B00046	4	1
ERS3421626	B00046_7	B00046	7	1
ERS3421627	B00046_21	B00046	21	1
ERS3421628	B00052_7	B00052	7	1
ERS3421629	B00052_21	B00052	21	1
ERS3421630	B00053_4	B00053	4	1
ERS3421631	B00053_7	B00053	7	1
ERS3421632	B00053_21	B00053	21	1
ERS3421633	B00057_4	B00057	4	1
ERS3421634	B00057_7	B00057	7	1
ERS3421635	B00064_4	B00064	4	1
ERS3421636	B00064_7	B00064	7	1
ERS3421637	B00064_21	B00064	21	1
ERS3421638	B00070_4	B00070	4	1
ERS3421639	B00070_7	B00070	7	1
ERS3421640	B00070_21	B00070	21	1
ERS3421641	B00071_4	B00071	4	1
ERS3421642	B00071_7	B00071	7	1
ERS3421643	B00071_21	B00071	21	1
ERS3421644	B00075_Mother	B00075	Mother	1
ERS3421645	B00075_4	B00075	4	1
ERS3421646	B00075_7	B00075	7	1
ERS3421647	B00075_21	B00075	21	1
ERS3421648	B00076_7	B00076	7	1
ERS3421649	B00076_21	B00076	21	1
ERS3421650	B00077_4	B00077	4	1
ERS3421651	B00077_7	B00077	7	1
ERS3421652	B00077_21	B00077	21	1
ERS3421653	B00085_4	B00085	4	1
ERS3421654	B00085_7	B00085	7	1
ERS3421655	B00088_4	B00088	4	1
ERS3421656	B00088_7	B00088	7	1
ERS3421657	B00090_4	B00090	4	1
ERS3421658	B00090_7	B00090	7	1
ERS3421659	B00090_21	B00090	21	1
ERS3421660	B00092_21	B00092	21	1
ERS3421661	B00092_4	B00092	4	1
ERS3421662	B00092_7	B00092	7	1
ERS3421663	B00096_7	B00096	7	1
ERS3421664	B00096_21	B00096	21	1
ERS3421665	B00097_4	B00097	4	1
ERS3421666	B00097_7	B00097	7	1
ERS3421667	B00097_21	B00097	21	1
ERS3421668	B00099_Mother	B00099	Mother	1
ERS3421669	B00099_4	B00099	4	1
ERS3421670	B00099_7	B00099	7	1
ERS3421671	B00100_7	B00100	7	1
ERS3421672	B00100_21	B00100	21	1
ERS3421673	B00101_4	B00101	4	1
ERS3421674	B00101_7	B00101	7	1
ERS3421675	B00101_21	B00101	21	1
ERS3421676	B00111_4	B00111	4	1
ERS3421677	B00111_7	B00111	7	1
ERS3421678	B00112_4	B00112	4	1
ERS3421679	B00112_7	B00112	7	1
ERS3421680	B00116_4	B00116	4	1
ERS3421681	B00116_7	B00116	7	1
ERS3421682	B00119_4	B00119	4	1
ERS3421683	B00119_7	B00119	7	1
ERS3421684	B00119_21	B00119	21	1
ERS3421685	B00120_4	B00120	4	1
ERS3421686	B00120_7	B00120	7	1
ERS3421687	B00129_4	B00129	4	1
ERS3421688	B00129_7	B00129	7	1
ERS3421689	B00136_4	B00136	4	1
ERS3421690	B00136_7	B00136	7	1
ERS3421691	B00136_21	B00136	21	1
ERS3421692	B00139_Mother	B00139	Mother	1
ERS3421693	B00139_7	B00139	7	1
ERS3421694	B00139_21	B00139	21	1
ERS3421695	B00140_4	B00140	4	1
ERS3421696	B00140_7	B00140	7	1
ERS3421697	B00140_21	B00140	21	1
ERS3421698	B00145_21	B00145	21	1
ERS3421699	B00145_4	B00145	4	1
ERS3421700	B00145_7	B00145	7	1
ERS3421701	B00146_21	B00146	21	1
ERS3421702	B00146_4	B00146	4	1
ERS3421703	B00146_7	B00146	7	1
ERS3421704	B00149_4	B00149	4	1
ERS3421705	B00149_7	B00149	7	1
ERS3421706	B00149_21	B00149	21	1
ERS3421707	B00153_4	B00153	4	1
ERS3421708	B00153_7	B00153	7	1
ERS3421709	B00153_21	B00153	21	1
ERS3421710	B00157_T3_4	B00157_T3	4	1
ERS3421715	B00157_T2_4	B00157_T2	4	1
ERS3421716	B00157_T3_7	B00157_T3	7	1
ERS3421717	B00157_T2_7	B00157_T2	7	1
ERS3421718	B00157_T2_21	B00157_T2	21	1
ERS3421719	B00157_T3_21	B00157_T3	21	1
ERS3421720	B00174_4	B00174	4	1
ERS3421721	B00174_7	B00174	7	1
ERS3421722	B00174_21	B00174	21	1
ERS3421723	B00175_21	B00175	21	1
ERS3421724	B00175_4	B00175	4	1
ERS3421725	B00176_4	B00176	4	1
ERS3421726	B00176_21	B00176	21	1
ERS3421727	B00178_4	B00178	4	1
ERS3421728	B00178_7	B00178	7	1
ERS3421711	B00178_21	B00178	21	1
ERS3421712	B00203_T2_7	B00203_T2	7	1
ERS3421713	B00203_T1_21	B00203_T1	21	1
ERS3421714	B00203_T2_21	B00203_T2	21	1
ERS3421729	B00203_T1_7	B00203_T1	7	1
ERS3421730	B00203_T2_4	B00203_T2	4	1
ERS3421731	B00220_Mother	B00220	Mother	1
ERS3421732	B00220_4	B00220	4	1
ERS3421733	B00224_4	B00224	4	1
ERS3421734	B00224_7	B00224	7	1
ERS3421735	B00224_21	B00224	21	1
ERS3421736	B00235_4	B00235	4	1
ERS3421737	B00235_21	B00235	21	1
ERS3421738	B00235_7	B00235	7	1
ERS3421739	B00236_4	B00236	4	1
ERS3421740	B00236_7	B00236	7	1
ERS3421741	B00236_21	B00236	21	1
ERS3421742	B00238_7	B00238	7	1
ERS3421743	B00238_Mother	B00238	Mother	1
ERS3421744	B00243_4	B00243	4	1
ERS3421745	B00243_21	B00243	21	1
ERS3421746	B00243_7	B00243	7	1
ERS3421747	B00252_4	B00252	4	1
ERS3421748	B00252_7	B00252	7	1
ERS3421749	B00252_21	B00252	21	1
ERS3421750	B00268_7	B00268	7	1
ERS3421751	B00268_21	B00268	21	1
ERS3421752	B00268_4	B00268	4	1
ERS3421753	B00272_4	B00272	4	1
ERS3421754	B00272_7	B00272	7	1
ERS3421755	B00272_21	B00272	21	1
ERS3421756	B00507_4	B00507	4	1
ERS3421757	B00507_21	B00507	21	1
ERS3421758	B00507_7	B00507	7	1
ERS3421759	B00509_4	B00509	4	1
ERS3421760	B00509_Infancy	B00509	Infancy	1
ERS3421761	B00518_4	B00518	4	1
ERS3421762	B00518_7	B00518	7	1
ERS3421763	B00518_21	B00518	21	1
ERS3421764	B00537_7	B00537	7	1
ERS3421765	B00537_21	B00537	21	1
ERS3421766	B00537_4	B00537	4	1
ERS3421767	B00537_Mother	B00537	Mother	1
ERS3421768	B00550_21	B00550	21	1
ERS3421769	B00550_Mother	B00550	Mother	1
ERS3421770	B00553_7	B00553	7	1
ERS3421771	B00553_4	B00553	4	1
ERS3421772	B00553_21	B00553	21	1
ERS3421773	B00560_4	B00560	4	1
ERS3421774	B00560_7	B00560	7	1
ERS3421775	B00560_21	B00560	21	1
ERS3421776	B00562_T2_4	B00562_T2	4	1
ERS3421777	B00562_T1_7	B00562_T1	7	1
ERS3421778	B00562_T2_7	B00562_T2	7	1
ERS3421779	B00562_T1_21	B00562_T1	21	1
ERS3421780	B00562_T2_21	B00562_T2	21	1
ERS3421781	B00916_4	B00916	4	1
ERS3421782	B00916_7	B00916	7	1
ERS3421783	B00916_21	B00916	21	1
ERS3421784	B00917_7	B00917	7	1
ERS3421785	B00917_4	B00917	4	1
ERS3421786	B00917_21	B00917	21	1
ERS3421787	B00922_7	B00922	7	1
ERS3421788	B00922_Mother	B00922	Mother	1
ERS3421789	B01021_4	B01021	4	1
ERS3421790	B01021_7	B01021	7	1
ERS3421791	B01021_21	B01021	21	1
ERS3421792	B01022_7	B01022	7	1
ERS3421793	B01022_Mother	B01022	Mother	1
ERS3421794	B01027_Mother	B01027	Mother	1
ERS3421795	B01027_7	B01027	7	1
ERS3421796	B01034_Mother	B01034	Mother	1
ERS3421797	B01034_7	B01034	7	1
ERS3421798	B01039_7	B01039	7	1
ERS3421799	B01039_Mother	B01039	Mother	1
ERS3421800	B01042_Mother	B01042	Mother	1
ERS3421801	B01042_10	B01042	10	1
ERS3421802	B01042_7	B01042	7	1
ERS3421803	B01089_Mother	B01089	Mother	1
ERS3421804	B01089_4	B01089	4	1
ERS3421805	B01089_7	B01089	7	1
ERS3421806	B01089_21	B01089	21	1
ERS3421807	B01128_7	B01128	7	1
ERS3421808	B01128_Mother	B01128	Mother	1
ERS3421809	B01190_21	B01190	21	1
ERS3421810	B01190_4	B01190	4	1
ERS3421811	B01190_7	B01190	7	1
ERS3421812	B01190_Infancy	B01190	Infancy	1
ERS3421813	B01194_4	B01194	4	1
ERS3421814	B01194_Mother	B01194	Mother	1
ERS3421815	B01194_7	B01194	7	1
ERS3421816	B01194_21	B01194	21	1
ERS3421817	B01194_Infancy	B01194	Infancy	1
ERS3421818	B01196_4	B01196	4	1
ERS3421819	B01196_7	B01196	7	1
ERS3421820	B01196_21	B01196	21	1
ERS3421821	B01218_Infancy	B01218	Infancy	1
ERS3421822	B01218_7	B01218	7	1
ERS3421823	B01234_7	B01234	7	1
ERS3421824	B01234_Mother	B01234	Mother	1
ERS3421825	B01234_Infancy	B01234	Infancy	1
ERS3421826	B01235_4	B01235	4	1
ERS3421827	B01235_7	B01235	7	1
ERS3421828	B01235_21	B01235	21	1
ERS3421829	B01236_4	B01236	4	1
ERS3421830	B01236_7	B01236	7	1
ERS3421831	B01236_21	B01236	21	1
ERS3421832	B01236_Infancy	B01236	Infancy	1
ERS3421833	B01242_7	B01242	7	1
ERS3421834	B01242_Infancy	B01242	Infancy	1
ERS3421835	B01247_4	B01247	4	1
ERS3421836	B01247_7	B01247	7	1
ERS3421837	B01247_21	B01247	21	1
ERS3421838	B01256_7	B01256	7	1
ERS3421839	B01256_Infancy	B01256	Infancy	1
ERS3421840	B01261_Mother	B01261	Mother	1
ERS3421841	B01261_4	B01261	4	1
ERS3421842	B01261_7	B01261	7	1
ERS3421843	B01261_21	B01261	21	1
ERS3421844	B01265_4	B01265	4	1
ERS3421845	B01265_7	B01265	7	1
ERS3421846	B01265_21	B01265	21	1
ERS3421847	B01265_Infancy	B01265	Infancy	1
ERS3421848	B01277_Mother	B01277	Mother	1
ERS3421849	B01277_4	B01277	4	1
ERS3421850	B01277_7	B01277	7	1
ERS3421851	B01277_21	B01277	21	1
ERS3421852	B01278_4	B01278	4	1
ERS3421853	B01278_7	B01278	7	1
ERS3421854	B01278_21	B01278	21	1
ERS3421855	B01278_Infancy	B01278	Infancy	1
ERS3421856	B01284_21	B01284	21	1
ERS3421857	B01284_4	B01284	4	1
ERS3421858	B01284_7	B01284	7	1
ERS3421859	B01284_Infancy	B01284	Infancy	1
ERS3421860	B01299_21	B01299	21	1
ERS3421861	B01299_4	B01299	4	1
ERS3421862	B01299_7	B01299	7	1
ERS3421863	B01299_Infancy	B01299	Infancy	1
ERS3421864	B01339_21	B01339	21	1
ERS3421865	B01339_4	B01339	4	1
ERS3421866	B01339_7	B01339	7	1
ERS3421867	B01339_Infancy	B01339	Infancy	1
ERS3421868	B01340_Mother	B01340	Mother	1
ERS3421869	B01340_4	B01340	4	1
ERS3421870	B01340_7	B01340	7	1
ERS3421871	B01340_14	B01340	14	1
ERS3421872	B01364_Mother	B01364	Mother	1
ERS3421873	B01364_4	B01364	4	1
ERS3421874	B01364_7	B01364	7	1
ERS3421875	B01364_21	B01364	21	1
ERS3421876	B01364_Infancy	B01364	Infancy	1
ERS3421877	B01365_21	B01365	21	1
ERS3421878	B01365_4	B01365	4	1
ERS3421879	B01365_7	B01365	7	1
ERS3421880	B01365_Infancy	B01365	Infancy	1
ERS3421881	B01368_7	B01368	7	1
ERS3421882	B01368_Mother	B01368	Mother	1
ERS3421883	B01372_T1_7	B01372_T1	7	1
ERS3421884	B01372_T2_7	B01372_T2	7	1
ERS3421885	B01372_T1_Infancy	B01372_T1	Infancy	1
ERS3421886	B01372_T2_Infancy	B01372_T2	Infancy	1
ERS3421887	B01373_4	B01373	4	1
ERS3421888	B01373_7	B01373	7	1
ERS3421889	B01373_21	B01373	21	1
ERS3421890	B01373_Infancy	B01373	Infancy	1
ERS3421891	B01374_Infancy	B01374	Infancy	1
ERS3421892	B01374_7	B01374	7	1
ERS3421893	B01375_21	B01375	21	1
ERS3421894	B01375_4	B01375	4	1
ERS3421895	B01375_7	B01375	7	1
ERS3421896	B01406_21	B01406	21	1
ERS3421897	B01406_4	B01406	4	1
ERS3421898	B01406_7	B01406	7	1
ERS3421899	B01406_Infancy	B01406	Infancy	1
ERS3421900	B01408_21	B01408	21	1
ERS3421901	B01408_7	B01408	7	1
ERS3421902	B01408_4	B01408	4	1
ERS3421903	B01408_Mother	B01408	Mother	1
ERS3421904	B01408_Infancy	B01408	Infancy	1
ERS3421905	B01409_21	B01409	21	1
ERS3421906	B01409_4	B01409	4	1
ERS3421907	B01409_7	B01409	7	1
ERS3421908	B01409_Mother	B01409	Mother	1
ERS3421909	B01413_7	B01413	7	1
ERS3421910	B01413_21	B01413	21	1
ERS3421911	B01413_4	B01413	4	1
ERS3421912	B01415_7	B01415	7	1
ERS3421913	B01415_21	B01415	21	1
ERS3421914	B01415_Infancy	B01415	Infancy	1
ERS3421915	B01416_7	B01416	7	1
ERS3421916	B01416_Infancy	B01416	Infancy	1
ERS3421917	B01417_4	B01417	4	1
ERS3421918	B01417_Infancy	B01417	Infancy	1
ERS3421919	B01417_21	B01417	21	1
ERS3421920	B01421_Infancy	B01421	Infancy	1
ERS3421921	B01421_7	B01421	7	1
ERS3421922	B01423_21	B01423	21	1
ERS3421923	B01423_4	B01423	4	1
ERS3421924	B01423_7	B01423	7	1
ERS3421925	B01423_Infancy	B01423	Infancy	1
ERS3421926	B01424_21	B01424	21	1
ERS3421927	B01424_7	B01424	7	1
ERS3421928	B01424_4	B01424	4	1
ERS3421929	B01438_7	B01438	7	1
ERS3421930	B01438_Infancy	B01438	Infancy	1
ERS3421931	B01450_T2_21	B01450_T2	21	1
ERS3421932	B01450_T1_4	B01450_T1	4	1
ERS3421933	B01450_T2_4	B01450_T2	4	1
ERS3421934	B01450_T1_7	B01450_T1	7	1
ERS3421935	B01450_T2_7	B01450_T2	7	1
ERS3421936	B01450_T1_21	B01450_T1	21	1
ERS3421937	B01450_T1_Infancy	B01450_T1	Infancy	1
ERS3421938	B01450_T2_Infancy	B01450_T2	Infancy	1
ERS3421939	B01471_7	B01471	7	1
ERS3421940	B01471_Mother	B01471	Mother	1
ERS3421941	B01471_21	B01471	21	1
ERS3421942	B01472_21	B01472	21	1
ERS3421943	B01472_4	B01472	4	1
ERS3421944	B01472_7	B01472	7	1
ERS3421945	B01472_Infancy	B01472	Infancy	1
ERS3421946	B01497_4	B01497	4	1
ERS3421947	B01497_7	B01497	7	1
ERS3421948	B01497_Infancy	B01497	Infancy	1
ERS3421949	B01536_7	B01536	7	1
ERS3421950	B01536_Infancy	B01536	Infancy	1
ERS3421951	B01539_4	B01539	4	1
ERS3421952	B01539_Infancy	B01539	Infancy	1
ERS3421953	B01540_21	B01540	21	1
ERS3421954	B01540_4	B01540	4	1
ERS3421955	B01540_7	B01540	7	1
ERS3421956	B01540_Infancy	B01540	Infancy	1
ERS3421957	B01543_21	B01543	21	1
ERS3421958	B01543_4	B01543	4	1
ERS3421959	B01543_7	B01543	7	1
ERS3421960	B01543_Infancy	B01543	Infancy	1
ERS3421961	B01548_21	B01548	21	1
ERS3421962	B01548_Infancy	B01548	Infancy	1
ERS3421963	B01572_21	B01572	21	1
ERS3421964	B01572_4	B01572	4	1
ERS3421965	B01572_7	B01572	7	1
ERS3421966	B01572_Infancy	B01572	Infancy	1
ERS3421967	B01574_Infancy	B01574	Infancy	1
ERS3421968	B01574_4	B01574	4	1
ERS3421969	B01600_21	B01600	21	1
ERS3421978	B01600_4	B01600	4	1
ERS3421979	B01600_7	B01600	7	1
ERS3421980	B01600_Infancy	B01600	Infancy	1
ERS3421981	B01610_21	B01610	21	1
ERS3421982	B01610_4	B01610	4	1
ERS3421983	B01610_7	B01610	7	1
ERS3421984	B01616_21	B01616	21	1
ERS3421985	B01616_4	B01616	4	1
ERS3421986	B01616_7	B01616	7	1
ERS3421987	B01616_Infancy	B01616	Infancy	1
ERS3421988	B01626_7	B01626	7	1
ERS3421970	B01626_Infancy	B01626	Infancy	1
ERS3421971	B01627_7	B01627	7	1
ERS3421972	B01627_Infancy	B01627	Infancy	1
ERS3421973	B01633_21	B01633	21	1
ERS3421974	B01633_4	B01633	4	1
ERS3421975	B01633_7	B01633	7	1
ERS3421976	B01635_21	B01635	21	1
ERS3421977	B01635_4	B01635	4	1
ERS3421989	B01635_7	B01635	7	1
ERS3421990	B01664_21	B01664	21	1
ERS3421991	B01664_4	B01664	4	1
ERS3421992	B01664_7	B01664	7	1
ERS3421993	B01664_Infancy	B01664	Infancy	1
ERS3421994	B01668_7	B01668	7	1
ERS3421995	B01668_Infancy	B01668	Infancy	1
ERS3421996	B01670_7	B01670	7	1
ERS3421997	B01670_Infancy	B01670	Infancy	1
ERS3421998	B01710_7	B01710	7	1
ERS3421999	B01710_21	B01710	21	1
ERS3422000	B01710_Infancy	B01710	Infancy	1
ERS3422001	B01712_4	B01712	4	1
ERS3422002	B01712_7	B01712	7	1
ERS3422003	B01712_21	B01712	21	1
ERS3422004	B01712_Infancy	B01712	Infancy	1
ERS3422005	B01714_21	B01714	21	1
ERS3422006	B01714_Infancy	B01714	Infancy	1
ERS3422007	B01714_7	B01714	7	1
ERS3422008	B01716_7	B01716	7	1
ERS3422009	B01716_Mother	B01716	Mother	1
ERS3422010	B01716_Infancy	B01716	Infancy	1
ERS3422011	B01719_4	B01719	4	1
ERS3422012	B01719_7	B01719	7	1
ERS3422013	B01719_Mother	B01719	Mother	1
ERS3422014	B01719_21	B01719	21	1
ERS3422015	B01719_Infancy	B01719	Infancy	1
ERS3422016	B01725_7	B01725	7	1
ERS3422017	B01725_Infancy	B01725	Infancy	1
ERS3422018	B01729_Infancy	B01729	Infancy	1
ERS3422019	B01729_7	B01729	7	1
ERS3422020	B01771_Mother	B01771	Mother	1
ERS3422021	B01771_7	B01771	7	1
ERS3422022	B01771_4	B01771	4	1
ERS3422023	B01771_Infancy	B01771	Infancy	1
ERS3422024	B01772_21	B01772	21	1
ERS3422025	B01772_4	B01772	4	1
ERS3422026	B01772_7	B01772	7	1
ERS3422027	B01772_Mother	B01772	Mother	1
ERS3422028	B01772_Infancy	B01772	Infancy	1
ERS3422029	B01773_Infancy	B01773	Infancy	1
ERS3422030	B01773_7	B01773	7	1
ERS3422031	B01775_21	B01775	21	1
ERS3422032	B01775_4	B01775	4	1
ERS3422033	B01775_7	B01775	7	1
ERS3422034	B01775_Infancy	B01775	Infancy	1
ERS3422035	B01782_4	B01782	4	1
ERS3422036	B01782_7	B01782	7	1
ERS3422037	B01782_21	B01782	21	1
ERS3422038	B01782_Infancy	B01782	Infancy	1
ERS3422039	B01784_7	B01784	7	1
ERS3422040	B01784_21	B01784	21	1
ERS3422041	B01784_Infancy	B01784	Infancy	1
ERS3422042	B01786_7	B01786	7	1
ERS3422043	B01786_Infancy	B01786	Infancy	1
ERS3422044	B01787_T1_Infancy	B01787_T1	Infancy	1
ERS3422045	B01787_T2_7	B01787_T2	7	1
ERS3422046	B01787_T2_Infancy	B01787_T2	Infancy	1
ERS3422047	B01787_T1_7	B01787_T1	7	1
ERS3422048	B01789_7	B01789	7	1
ERS3422049	B01789_Infancy	B01789	Infancy	1
ERS3422050	B01791_7	B01791	7	1
ERS3422051	B01791_Infancy	B01791	Infancy	1
ERS3422052	B01791_4	B01791	4	1
ERS3422053	B01796_Infancy	B01796	Infancy	1
ERS3422054	B01796_7	B01796	7	1
ERS3422055	B01797_4	B01797	4	1
ERS3422056	B01797_21	B01797	21	1
ERS3422057	B01797_7	B01797	7	1
ERS3422058	B01797_Infancy	B01797	Infancy	1
ERS3422059	B01798_4	B01798	4	1
ERS3422060	B01798_Infancy	B01798	Infancy	1
ERS3422061	B01799_Infancy	B01799	Infancy	1
ERS3422062	B01799_7	B01799	7	1
ERS3422063	B01800_4	B01800	4	1
ERS3422064	B01800_7	B01800	7	1
ERS3422065	B01800_21	B01800	21	1
ERS3422066	B01813_Infancy	B01813	Infancy	1
ERS3422067	B01813_4	B01813	4	1
ERS3422068	B01829_21	B01829	21	1
ERS3422069	B01829_4	B01829	4	1
ERS3422070	B01829_7	B01829	7	1
ERS3422071	B01829_Infancy	B01829	Infancy	1
ERS3422072	B01830_21	B01830	21	1
ERS3422073	B01830_Infancy	B01830	Infancy	1
ERS3422074	B01847_21	B01847	21	1
ERS3422075	B01847_4	B01847	4	1
ERS3422076	B01847_7	B01847	7	1
ERS3422077	B01847_Infancy	B01847	Infancy	1
ERS3422078	B01848_7	B01848	7	1
ERS3422079	B01848_Infancy	B01848	Infancy	1
ERS3422080	B01851_7	B01851	7	1
ERS3422081	B01851_Infancy	B01851	Infancy	1
ERS3422082	B01890_21	B01890	21	1
ERS3422083	B01890_7	B01890	7	1
ERS3422084	B01890_Infancy	B01890	Infancy	1
ERS3422085	B01891_4	B01891	4	1
ERS3422086	B01891_Mother	B01891	Mother	1
ERS3422087	B01891_21	B01891	21	1
ERS3422088	B01892_4	B01892	4	1
ERS3422089	B01892_7	B01892	7	1
ERS3422090	B01892_Infancy	B01892	Infancy	1
ERS3422091	B01906_7	B01906	7	1
ERS3422092	B01906_21	B01906	21	1
ERS3422093	B01906_Infancy	B01906	Infancy	1
ERS3422094	B01944_7	B01944	7	1
ERS3422095	B01944_Infancy	B01944	Infancy	1
ERS3422096	B01947_7	B01947	7	1
ERS3422097	B01947_Mother	B01947	Mother	1
ERS3422098	B01948_7	B01948	7	1
ERS3422099	B01948_Mother	B01948	Mother	1
ERS3422100	B01948_Infancy	B01948	Infancy	1
ERS3422101	B01954_21	B01954	21	1
ERS3422102	B01954_4	B01954	4	1
ERS3422103	B01954_7	B01954	7	1
ERS3422104	B01954_Infancy	B01954	Infancy	1
ERS3422105	B01956_21	B01956	21	1
ERS3422106	B01956_4	B01956	4	1
ERS3422107	B01956_7	B01956	7	1
ERS3422108	B01956_Infancy	B01956	Infancy	1
ERS3422109	B02002_Infancy	B02002	Infancy	1
ERS3422110	B02002_7	B02002	7	1
ERS3422111	B02005_21	B02005	21	1
ERS3422112	B02005_4	B02005	4	1
ERS3422113	B02005_7	B02005	7	1
ERS3422114	B02005_Mother	B02005	Mother	1
ERS3422115	B02029_Infancy	B02029	Infancy	1
ERS3422116	B02029_7	B02029	7	1
ERS3422117	B02069_Infancy	B02069	Infancy	1
ERS3422118	B02069_7	B02069	7	1
ERS3422119	B02075_7	B02075	7	1
ERS3422120	B02075_Mother	B02075	Mother	1
ERS3422121	B02098_21	B02098	21	1
ERS3422122	B02098_4	B02098	4	1
ERS3422123	B02098_7	B02098	7	1
ERS3422124	B02098_Mother	B02098	Mother	1
ERS3422125	B02103_21	B02103	21	1
ERS3422126	B02103_Infancy	B02103	Infancy	1
ERS3422127	B02106_7	B02106	7	1
ERS3422128	B02106_21	B02106	21	1
ERS3422129	B02106_4	B02106	4	1
ERS3422130	B02106_Infancy	B02106	Infancy	1
ERS3422131	B02109_21	B02109	21	1
ERS3422132	B02109_4	B02109	4	1
ERS3422133	B02109_7	B02109	7	1
ERS3422134	B02118_21	B02118	21	1
ERS3422135	B02118_4	B02118	4	1
ERS3422136	B02118_7	B02118	7	1
ERS3422137	B02118_Infancy	B02118	Infancy	1
ERS3422138	B02147_21	B02147	21	1
ERS3422139	B02147_4	B02147	4	1
ERS3422140	B02147_7	B02147	7	1
ERS3422141	B02147_Infancy	B02147	Infancy	1
ERS3422142	B02153_21	B02153	21	1
ERS3422143	B02153_Infancy	B02153	Infancy	1
ERS3422144	B02156_21	B02156	21	1
ERS3422145	B02156_4	B02156	4	1
ERS3422146	B02156_7	B02156	7	1
ERS3422147	B02156_Infancy	B02156	Infancy	1
ERS3422148	B02159_7	B02159	7	1
ERS3422149	B02159_21	B02159	21	1
ERS3422150	B02159_Mother	B02159	Mother	1
ERS3422151	B02159_Infancy	B02159	Infancy	1
ERS3422152	B02165_7	B02165	7	1
ERS3422153	B02165_21	B02165	21	1
ERS3422154	B02165_Infancy	B02165	Infancy	1
ERS3422155	B02166_21	B02166	21	1
ERS3422156	B02166_7	B02166	7	1
ERS3422157	B02166_Infancy	B02166	Infancy	1
ERS3422158	B02200_7	B02200	7	1
ERS3422159	B02200_Infancy	B02200	Infancy	1
ERS3422160	B02209_4	B02209	4	1
ERS3422161	B02209_7	B02209	7	1
ERS3422162	B02209_21	B02209	21	1
ERS3422163	B02211_4	B02211	4	1
ERS3422164	B02211_7	B02211	7	1
ERS3422165	B02211_21	B02211	21	1
ERS3422166	B02211_Infancy	B02211	Infancy	1
ERS3422167	B02215_21	B02215	21	1
ERS3422168	B02215_4	B02215	4	1
ERS3422169	B02215_7	B02215	7	1
ERS3422170	B02216_21	B02216	21	1
ERS3422171	B02216_4	B02216	4	1
ERS3422172	B02216_7	B02216	7	1
ERS3422173	B02216_Infancy	B02216	Infancy	1
ERS3422174	B02218_Infancy	B02218	Infancy	1
ERS3422175	B02218_7	B02218	7	1
ERS3422176	B02243_Mother	B02243	Mother	1
ERS3422177	B02243_7	B02243	7	1
ERS3422178	B02243_Infancy	B02243	Infancy	1
ERS3422179	B02247_4	B02247	4	1
ERS3422180	B02247_7	B02247	7	1
ERS3422181	B02247_21	B02247	21	1
ERS3422182	B02247_Infancy	B02247	Infancy	1
ERS3422183	B02248_7	B02248	7	1
ERS3422184	B02248_21	B02248	21	1
ERS3422185	B02248_4	B02248	4	1
ERS3422186	B02248_Infancy	B02248	Infancy	1
ERS3422187	B02249_4	B02249	4	1
ERS3422188	B02249_21	B02249	21	1
ERS3422189	B02249_7	B02249	7	1
ERS3422190	B02249_Mother	B02249	Mother	1
ERS3422191	B02254_7	B02254	7	1
ERS3422192	B02254_Infancy	B02254	Infancy	1
ERS3422193	B02255_4	B02255	4	1
ERS3422194	B02255_7	B02255	7	1
ERS3422195	B02255_21	B02255	21	1
ERS3422196	B02255_Infancy	B02255	Infancy	1
ERS3422197	B02257_4	B02257	4	1
ERS3422198	B02257_21	B02257	21	1
ERS3422199	B02257_7	B02257	7	1
ERS3422200	B02257_Infancy	B02257	Infancy	1
ERS3422201	B02258_4	B02258	4	1
ERS3422202	B02258_7	B02258	7	1
ERS3422203	B02258_21	B02258	21	1
ERS3422204	B02258_Infancy	B02258	Infancy	1
ERS3422205	B02263_7	B02263	7	1
ERS3422206	B02263_Mother	B02263	Mother	1
ERS3422207	B02263_Infancy	B02263	Infancy	1
ERS3422208	B02270_4	B02270	4	1
ERS3422209	B02270_21	B02270	21	1
ERS3422210	B02270_7	B02270	7	1
ERS3422211	B02273_21	B02273	21	1
ERS3422212	B02273_4	B02273	4	1
ERS3422213	B02273_Mother	B02273	Mother	1
ERS3422214	B02273_7	B02273	7	1
ERS3422215	B02273_Infancy	B02273	Infancy	1
ERS3422216	B02274_7	B02274	7	1
ERS3422217	B02274_Infancy	B02274	Infancy	1
ERS3422218	B02286_4	B02286	4	1
ERS3422219	B02286_Mother	B02286	Mother	1
ERS3422220	B02287_21	B02287	21	1
ERS3422221	B02287_4	B02287	4	1
ERS3422222	B02287_Infancy	B02287	Infancy	1
ERS3422223	B02306_7	B02306	7	1
ERS3422224	B02306_Infancy	B02306	Infancy	1
ERS3422225	B02313_21	B02313	21	1
ERS3422226	B02313_7	B02313	7	1
ERS3422227	B02313_Infancy	B02313	Infancy	1
ERS3422228	B02315_4	B02315	4	1
ERS3422229	B02315_7	B02315	7	1
ERS3422230	B02315_21	B02315	21	1
ERS3422231	B02316_7	B02316	7	1
ERS3422232	B02316_Infancy	B02316	Infancy	1
ERS3422252	B02317_4	B02317	4	1
ERS3422253	B02317_21	B02317	21	1
ERS3422254	B02317_7	B02317	7	1
ERS3422255	B02317_Infancy	B02317	Infancy	1
ERS3422233	B02320_T1_21	B02320_T1	21	1
ERS3422234	B02320_T2_21	B02320_T2	21	1
ERS3422235	B02320_T1_Infancy	B02320_T1	Infancy	1
ERS3422236	B02320_T2_Infancy	B02320_T2	Infancy	1
ERS3422237	B02322_Infancy	B02322	Infancy	1
ERS3422238	B02322_7	B02322	7	1
ERS3422239	B02326_7	B02326	7	1
ERS3422240	B02326_21	B02326	21	1
ERS3422241	B02326_4	B02326	4	1
ERS3422242	B02326_Infancy	B02326	Infancy	1
ERS3422243	B02329_7	B02329	7	1
ERS3422244	B02329_Infancy	B02329	Infancy	1
ERS3422245	B02358_7	B02358	7	1
ERS3422246	B02358_Mother	B02358	Mother	1
ERS3422247	B02358_4	B02358	4	1
ERS3422248	B02358_Infancy	B02358	Infancy	1
ERS3422249	B02363_21	B02363	21	1
ERS3422250	B02363_Infancy	B02363	Infancy	1
ERS3422251	B02369_7	B02369	7	1
ERS3422256	B02369_Infancy	B02369	Infancy	1
ERS3422257	B02382_7	B02382	7	1
ERS3422258	B02382_21	B02382	21	1
ERS3422259	B02382_Infancy	B02382	Infancy	1
ERS3422260	B02401_7	B02401	7	1
ERS3422261	B02401_Infancy	B02401	Infancy	1
ERS3422262	B02403_Infancy	B02403	Infancy	1
ERS3422263	B02403_7	B02403	7	1
ERS3422264	B02416_7	B02416	7	1
ERS3422265	B02416_Infancy	B02416	Infancy	1
ERS3422266	B02429_Infancy	B02429	Infancy	1
ERS3422267	B02429_7	B02429	7	1
ERS3422268	B02447_7	B02447	7	1
ERS3422269	B02447_Infancy	B02447	Infancy	1
ERS3422270	B02448_7	B02448	7	1
ERS3422271	B02448_Infancy	B02448	Infancy	1
ERS3422272	B02450_7	B02450	7	1
ERS3422273	B02450_Infancy	B02450	Infancy	1
ERS3422274	B02457_21	B02457	21	1
ERS3422275	B02457_Infancy	B02457	Infancy	1
ERS3422276	B02458_21	B02458	21	1
ERS3422277	B02458_7	B02458	7	1
ERS3422278	B02458_Mother	B02458	Mother	1
ERS3422279	B02486_Infancy	B02486	Infancy	1
ERS3422280	B02486_7	B02486	7	1
ERS3422281	B02493_7	B02493	7	1
ERS3422282	B02493_Infancy	B02493	Infancy	1
ERS3422283	B02511_7	B02511	7	1
ERS3422284	B02511_Infancy	B02511	Infancy	1
ERS3422285	B02528_Infancy	B02528	Infancy	1
ERS3422286	B02528_7	B02528	7	1
ERS3422287	B02540_4	B02540	4	1
ERS3422288	B02540_21	B02540	21	1
ERS3422289	B02540_7	B02540	7	1
ERS3422290	B02542_4	B02542	4	1
ERS3422291	B02542_7	B02542	7	1
ERS3422292	B02542_21	B02542	21	1
ERS3422293	B02542_Infancy	B02542	Infancy	1
ERS3422294	B02562_7	B02562	7	1
ERS3422295	B02562_Infancy	B02562	Infancy	1
ERS3422296	B02588_4	B02588	4	1
ERS3422297	B02588_7	B02588	7	1
ERS3422298	B02588_21	B02588	21	1
ERS3422299	B02607_7	B02607	7	1
ERS3422300	B02607_Infancy	B02607	Infancy	1
ERS3422301	B02610_7	B02610	7	1
ERS3422302	B02610_Infancy	B02610	Infancy	1
ERS3422303	B02613_7	B02613	7	1
ERS3422304	B02613_Infancy	B02613	Infancy	1
ERS3422305	B02618_Infancy	B02618	Infancy	1
ERS3422306	B02618_7	B02618	7	1
ERS3422307	B02639_T2_7	B02639_T2	7	1
ERS3422308	B02639_T1_7	B02639_T1	7	1
ERS3422309	B02639_T1_Infancy	B02639_T1	Infancy	1
ERS3422310	B02639_T2_Infancy	B02639_T2	Infancy	1
ERS3422311	B02657_Infancy	B02657	Infancy	1
ERS3422312	B02657_7	B02657	7	1
ERS3422313	B02669_7	B02669	7	1
ERS3422314	B02669_Infancy	B02669	Infancy	1
ERS3422315	B02685_7	B02685	7	1
ERS3422316	B02685_Infancy	B02685	Infancy	1
ERS3422317	B02693_Infancy	B02693	Infancy	1
ERS3422318	B02693_7	B02693	7	1
ERS3422319	B02697_Infancy	B02697	Infancy	1
ERS3422320	B02697_7	B02697	7	1
ERS3422321	B02698_7	B02698	7	1
ERS3422322	B02698_Infancy	B02698	Infancy	1
ERS3422323	B02708_7	B02708	7	1
ERS3422324	B02708_Infancy	B02708	Infancy	1
ERS3422325	B02712_Infancy	B02712	Infancy	1
ERS3422326	B02712_7	B02712	7	1
ERS3422327	B02714_7	B02714	7	1
ERS3422328	B02714_Infancy	B02714	Infancy	1
ERS3422329	B02720_7	B02720	7	1
ERS3422330	B02720_21	B02720	21	1
ERS3422331	B02720_4	B02720	4	1
ERS3422332	B02722_7	B02722	7	1
ERS3422333	B02722_21	B02722	21	1
ERS3422334	B02722_4	B02722	4	1
ERS3422335	B02722_Infancy	B02722	Infancy	1
ERS3422336	B02724_21	B02724	21	1
ERS3422337	B02724_4	B02724	4	1
ERS3422338	B02724_7	B02724	7	1
ERS3422339	B02724_Infancy	B02724	Infancy	1
ERS3422340	B02739_7	B02739	7	1
ERS3422341	B02739_Infancy	B02739	Infancy	1
ERS3422342	B02741_7	B02741	7	1
ERS3422343	B02741_Infancy	B02741	Infancy	1
ERS3422344	B02752_7	B02752	7	1
ERS3422345	B02752_Infancy	B02752	Infancy	1
ERS3422346	B02765_7	B02765	7	1
ERS3422347	B02765_Infancy	B02765	Infancy	1
ERS3422348	B02779_7	B02779	7	1
ERS3422349	B02779_Infancy	B02779	Infancy	1
ERS3422350	B02780_7	B02780	7	1
ERS3422351	B02780_Infancy	B02780	Infancy	1
ERS3422352	B02785_7	B02785	7	1
ERS3422353	B02785_Infancy	B02785	Infancy	1
ERS3422354	B02813_7	B02813	7	1
ERS3422355	B02813_Infancy	B02813	Infancy	1
ERS3422356	B02816_7	B02816	7	1
ERS3422357	B02816_Infancy	B02816	Infancy	1
ERS3422358	B02817_7	B02817	7	1
ERS3422359	B02817_Infancy	B02817	Infancy	1
ERS3422360	B02821_7	B02821	7	1
ERS3422361	B02821_Infancy	B02821	Infancy	1
ERS3422362	B02832_Infancy	B02832	Infancy	1
ERS3422363	B02832_7	B02832	7	1
ERS3422364	B02834_7	B02834	7	1
ERS3422365	B02834_Infancy	B02834	Infancy	1
ERS3422366	B02841_7	B02841	7	1
ERS3422367	B02841_Infancy	B02841	Infancy	1
ERS3422368	B02842_7	B02842	7	1
ERS3422369	B02842_Infancy	B02842	Infancy	1
ERS3422370	B02861_Infancy	B02861	Infancy	1
ERS3422371	B02861_7	B02861	7	1
ERS3422372	B02885_7	B02885	7	1
ERS3422373	B02885_Infancy	B02885	Infancy	1
ERS3422374	B02909_7	B02909	7	1
ERS3422375	B02909_Infancy	B02909	Infancy	1
ERS3422376	B02932_7	B02932	7	1
ERS3422377	B02932_Infancy	B02932	Infancy	1
ERS3422378	B02935_7	B02935	7	1
ERS3422379	B02935_Infancy	B02935	Infancy	1
ERS3422380	B02939_7	B02939	7	1
ERS3422381	B02939_Infancy	B02939	Infancy	1
ERS3422382	S1_4	S1	4	1
ERS3422383	S1_Mother	S1	Mother	1
ERS3422384	S10_7	S10	7	1
ERS3422385	S10_Mother	S10	Mother	1
ERS3422386	S11_4	S11	4	1
ERS3422387	S12_7	S12	7	1
ERS3422388	S13_7	S13	7	1
ERS3422389	S13_Mother	S13	Mother	1
ERS3422390	S16_7	S16	7	1
ERS3422391	S17_7	S17	7	1
ERS3422392	S19_7	S19	7	1
ERS3422393	S2_7	S2	7	1
ERS3422394	S20_7	S20	7	1
ERS3422395	S21_4	S21	4	1
ERS3422396	S23_7	S23	7	1
ERS3422397	S3_7	S3	7	1
ERS3422398	S3_Mother	S3	Mother	1
ERS3422399	S33_7	S33	7	1
ERS3422400	S33_Mother	S33	Mother	1
ERS3422401	S34_7	S34	7	1
ERS3422402	S34_Mother	S34	Mother	1
ERS3422403	S37_T1_7	S37_T1	7	1
ERS3422404	S37_T2_7	S37_T2	7	1
ERS3422405	S39_7	S39	7	1
ERS3422406	S4_7	S4	7	1
ERS3422407	S41_4	S41	4	1
ERS3422408	S44_7	S44	7	1
ERS3422409	S45_7	S45	7	1
ERS3422410	S6_7	S6	7	1
ERS3422411	S7_7	S7	7	1
ERS3422412	S7_Mother	S7	Mother	1
ERS3422413	S8_21	S8	21	1
ERS3422414	S9_4	S9	4	1
ERS3422415	C01007_Mother	C01007	Mother	1
ERS3422416	C01007_7	C01007	7	1
ERS3422417	C01007_21	C01007	21	1
ERS3422418	C01008_T1_21	C01008_T1	21	1
ERS3422419	C01008_T2_21	C01008_T2	21	1
ERS3422420	C01008_T2_7	C01008_T2	7	1
ERS3422421	C01008_T1_4	C01008_T1	4	1
ERS3422422	C01008_T2_4	C01008_T2	4	1
ERS3422423	C01008_T1_7	C01008_T1	7	1
ERS3422424	C01010_Mother	C01010	Mother	1
ERS3422425	C01010_7	C01010	7	1
ERS3422426	C01012_7	C01012	7	1
ERS3422427	C01012_21	C01012	21	1
ERS3422428	C01012_Mother	C01012	Mother	1
ERS3422429	C01052_Mother	C01052	Mother	1
ERS3422430	C01052_7	C01052	7	1
ERS3422431	C01052_4	C01052	4	1
ERS3422432	C01052_21	C01052	21	1
ERS3422433	C01070_21	C01070	21	1
ERS3422434	C01070_4	C01070	4	1
ERS3422435	C01070_7	C01070	7	1
ERS3422436	C01075_Mother	C01075	Mother	1
ERS3422437	C01075_7	C01075	7	1
ERS3422438	C01075_4	C01075	4	1
ERS3422439	C01138_Mother	C01138	Mother	1
ERS3422440	C01138_4	C01138	4	1
ERS3422441	C01138_7	C01138	7	1
ERS3422442	C01201_Mother	C01201	Mother	1
ERS3422443	C01201_7	C01201	7	1
ERS3422444	C01201_4	C01201	4	1
ERS3422445	C01202_7	C01202	7	1
ERS3422446	C01202_Infancy	C01202	Infancy	1
ERS3422447	C01204_4	C01204	4	1
ERS3422448	C01204_7	C01204	7	1
ERS3422449	C01204_Mother	C01204	Mother	1
ERS3422450	C01204_21	C01204	21	1
ERS3422451	C01204_Infancy	C01204	Infancy	1
ERS3422452	C01288_7	C01288	7	1
ERS3422453	C01288_Infancy	C01288	Infancy	1
ERS3422454	C01329_Mother	C01329	Mother	1
ERS3422455	C01329_21	C01329	21	1
ERS3422456	C01329_4	C01329	4	1
ERS3422457	C01329_7	C01329	7	1
ERS3422458	C01331_21	C01331	21	1
ERS3422459	C01331_4	C01331	4	1
ERS3422460	C01331_7	C01331	7	1
ERS3422461	C01352_21	C01352	21	1
ERS3422462	C01352_7	C01352	7	1
ERS3422463	C01381_4	C01381	4	1
ERS3422464	C01381_7	C01381	7	1
ERS3422465	C01381_Mother	C01381	Mother	1
ERS3422466	C01381_21	C01381	21	1
ERS3422467	C01382_21	C01382	21	1
ERS3422468	C01382_7	C01382	7	1
ERS3422469	C01382_Infancy	C01382	Infancy	1
ERS3422470	C01384_21	C01384	21	1
ERS3422471	C01384_7	C01384	7	1
ERS3422472	C01384_4	C01384	4	1
ERS3422473	C01386_7	C01386	7	1
ERS3422474	C01386_21	C01386	21	1
ERS3422475	C01387_21	C01387	21	1
ERS3422476	C01387_4	C01387	4	1
ERS3422477	C01387_Mother	C01387	Mother	1
ERS3422478	C01387_7	C01387	7	1
ERS3422479	C01387_Infancy	C01387	Infancy	1
ERS3422480	C01389_Mother	C01389	Mother	1
ERS3422481	C01389_21	C01389	21	1
ERS3422482	C01389_4	C01389	4	1
ERS3422483	C01389_7	C01389	7	1
ERS3422495	C01390_Mother	C01390	Mother	1
ERS3422496	C01390_7	C01390	7	1
ERS3422497	C01390_4	C01390	4	1
ERS3422498	C01392_21	C01392	21	1
ERS3422499	C01392_7	C01392	7	1
ERS3422500	C01392_Infancy	C01392	Infancy	1
ERS3422501	C01429_4	C01429	4	1
ERS3422502	C01429_Infancy	C01429	Infancy	1
ERS3422503	C01442_21	C01442	21	1
ERS3422484	C01442_4	C01442	4	1
ERS3422485	C01442_7	C01442	7	1
ERS3422486	C01442_Mother	C01442	Mother	1
ERS3422487	C01443_Mother	C01443	Mother	1
ERS3422488	C01443_7	C01443	7	1
ERS3422489	C01443_Infancy	C01443	Infancy	1
ERS3422490	C01444_21	C01444	21	1
ERS3422491	C01444_4	C01444	4	1
ERS3422492	C01444_7	C01444	7	1
ERS3422493	C01447_T2_4	C01447_T2	4	1
ERS3422494	C01447_T2_7	C01447_T2	7	1
ERS3422504	C01447_T2_21	C01447_T2	21	1
ERS3422505	C01447_T1_7	C01447_T1	7	1
ERS3422506	C01447_T1_21	C01447_T1	21	1
ERS3422507	C01478_21	C01478	21	1
ERS3422508	C01478_Infancy	C01478	Infancy	1
ERS3422509	C01485_7	C01485	7	1
ERS3422510	C01485_21	C01485	21	1
ERS3422511	C01485_Mother	C01485	Mother	1
ERS3422512	C01488_4	C01488	4	1
ERS3422513	C01488_Mother	C01488	Mother	1
ERS3422514	C01512_4	C01512	4	1
ERS3422515	C01512_Infancy	C01512	Infancy	1
ERS3422516	C01528_21	C01528	21	1
ERS3422517	C01528_4	C01528	4	1
ERS3422518	C01528_7	C01528	7	1
ERS3422519	C01529_21	C01529	21	1
ERS3422520	C01529_4	C01529	4	1
ERS3422521	C01529_7	C01529	7	1
ERS3422522	C01530_4	C01530	4	1
ERS3422523	C01530_7	C01530	7	1
ERS3422524	C01530_21	C01530	21	1
ERS3422525	C01530_Infancy	C01530	Infancy	1
ERS3422526	C01531_7	C01531	7	1
ERS3422527	C01531_4	C01531	4	1
ERS3422528	C01531_Infancy	C01531	Infancy	1
ERS3422529	C01560_7	C01560	7	1
ERS3422530	C01560_Mother	C01560	Mother	1
ERS3422531	C01654_4	C01654	4	1
ERS3422532	C01654_7	C01654	7	1
ERS3422533	C01654_21	C01654	21	1
ERS3422534	C01658_7	C01658	7	1
ERS3422535	C01658_Infancy	C01658	Infancy	1
ERS3422536	C01660_7	C01660	7	1
ERS3422537	C01660_Infancy	C01660	Infancy	1
ERS3422538	C01661_21	C01661	21	1
ERS3422539	C01661_Infancy	C01661	Infancy	1
ERS3422540	C01662_21	C01662	21	1
ERS3422541	C01662_7	C01662	7	1
ERS3422542	C01667_7	C01667	7	1
ERS3422543	C01667_4	C01667	4	1
ERS3422544	C01667_21	C01667	21	1
ERS3422545	C01689_4	C01689	4	1
ERS3422546	C01689_7	C01689	7	1
ERS3422547	C01689_21	C01689	21	1
ERS3422548	C01690_4	C01690	4	1
ERS3422549	C01690_7	C01690	7	1
ERS3422550	C01690_21	C01690	21	1
ERS3422551	C01690_Infancy	C01690	Infancy	1
ERS3422552	C01695_21	C01695	21	1
ERS3422553	C01695_4	C01695	4	1
ERS3422554	C01695_7	C01695	7	1
ERS3422555	C01695_Infancy	C01695	Infancy	1
ERS3422556	C01696_4	C01696	4	1
ERS3422557	C01696_7	C01696	7	1
ERS3422558	C01696_Mother	C01696	Mother	1
ERS3422559	C01696_Infancy	C01696	Infancy	1
ERS3422560	C01697_7	C01697	7	1
ERS3422561	C01697_21	C01697	21	1
ERS3422562	C01697_Infancy	C01697	Infancy	1
ERS3422563	C01700_21	C01700	21	1
ERS3422564	C01700_4	C01700	4	1
ERS3422565	C01700_7	C01700	7	1
ERS3422566	C01748_T1_4	C01748_T1	4	1
ERS3422567	C01748_T2_4	C01748_T2	4	1
ERS3422568	C01748_T2_21	C01748_T2	21	1
ERS3422569	C01748_T1_Infancy	C01748_T1	Infancy	1
ERS3422570	C01748_T2_Infancy	C01748_T2	Infancy	1
ERS3422571	C01749_7	C01749	7	1
ERS3422572	C01749_21	C01749	21	1
ERS3422573	C01749_Infancy	C01749	Infancy	1
ERS3422574	C01750_7	C01750	7	1
ERS3422575	C01750_Infancy	C01750	Infancy	1
ERS3422576	C01751_21	C01751	21	1
ERS3422577	C01751_4	C01751	4	1
ERS3422578	C01751_7	C01751	7	1
ERS3422579	C01751_Infancy	C01751	Infancy	1
ERS3422580	C01752_4	C01752	4	1
ERS3422581	C01752_Mother	C01752	Mother	1
ERS3422582	C01752_7	C01752	7	1
ERS3422583	C01753_4	C01753	4	1
ERS3422584	C01753_7	C01753	7	1
ERS3422585	C01753_Infancy	C01753	Infancy	1
ERS3422586	C01756_7	C01756	7	1
ERS3422587	C01756_Mother	C01756	Mother	1
ERS3422588	C01756_4	C01756	4	1
ERS3422589	C01756_21	C01756	21	1
ERS3422590	C01756_Infancy	C01756	Infancy	1
ERS3422591	C01757_4	C01757	4	1
ERS3422592	C01757_Mother	C01757	Mother	1
ERS3422593	C01757_21	C01757	21	1
ERS3422594	C01757_Infancy	C01757	Infancy	1
ERS3422595	C01758_21	C01758	21	1
ERS3422596	C01758_4	C01758	4	1
ERS3422597	C01758_7	C01758	7	1
ERS3422598	C01758_Mother	C01758	Mother	1
ERS3422599	C01758_Infancy	C01758	Infancy	1
ERS3422600	C01831_4	C01831	4	1
ERS3422601	C01831_Mother	C01831	Mother	1
ERS3422602	C01831_21	C01831	21	1
ERS3422603	C01831_Infancy	C01831	Infancy	1
ERS3422604	C01832_21	C01832	21	1
ERS3422605	C01832_4	C01832	4	1
ERS3422606	C01832_7	C01832	7	1
ERS3422607	C01832_Infancy	C01832	Infancy	1
ERS3422608	C01834_21	C01834	21	1
ERS3422609	C01834_Infancy	C01834	Infancy	1
ERS3422610	C01836_21	C01836	21	1
ERS3422611	C01836_4	C01836	4	1
ERS3422612	C01836_7	C01836	7	1
ERS3422613	C01837_21	C01837	21	1
ERS3422614	C01837_4	C01837	4	1
ERS3422615	C01839_21	C01839	21	1
ERS3422616	C01839_4	C01839	4	1
ERS3422617	C01839_7	C01839	7	1
ERS3422618	C01839_Mother	C01839	Mother	1
ERS3422619	C01840_7	C01840	7	1
ERS3422620	C01840_Mother	C01840	Mother	1
ERS3422621	C01840_21	C01840	21	1
ERS3422622	C01840_4	C01840	4	1
ERS3422623	C01840_Infancy	C01840	Infancy	1
ERS3422624	C01841_21	C01841	21	1
ERS3422625	C01841_4	C01841	4	1
ERS3422626	C01841_7	C01841	7	1
ERS3422627	C01841_Mother	C01841	Mother	1
ERS3422628	C01841_Infancy	C01841	Infancy	1
ERS3422629	C01843_Infancy	C01843	Infancy	1
ERS3422630	C01843_7	C01843	7	1
ERS3422631	C01844_21	C01844	21	1
ERS3422632	C01844_4	C01844	4	1
ERS3422633	C01844_7	C01844	7	1
ERS3422634	C01844_Mother	C01844	Mother	1
ERS3422635	C01844_Infancy	C01844	Infancy	1
ERS3422636	C01846_21	C01846	21	1
ERS3422637	C01846_4	C01846	4	1
ERS3422638	C01871_21	C01871	21	1
ERS3422639	C01871_4	C01871	4	1
ERS3422640	C01871_7	C01871	7	1
ERS3422641	C01871_Mother	C01871	Mother	1
ERS3422642	C01873_7	C01873	7	1
ERS3422643	C01873_21	C01873	21	1
ERS3422644	C01873_Mother	C01873	Mother	1
ERS3422645	C01873_Infancy	C01873	Infancy	1
ERS3422646	C01877_21	C01877	21	1
ERS3422647	C01877_4	C01877	4	1
ERS3422648	C01877_7	C01877	7	1
ERS3422649	C01913_21	C01913	21	1
ERS3422650	C01913_4	C01913	4	1
ERS3422651	C01913_7	C01913	7	1
ERS3422652	C01913_Infancy	C01913	Infancy	1
ERS3422653	C01914_7	C01914	7	1
ERS3422654	C01914_Mother	C01914	Mother	1
ERS3422655	C01914_4	C01914	4	1
ERS3422656	C01915_21	C01915	21	1
ERS3422657	C01915_4	C01915	4	1
ERS3422658	C01915_7	C01915	7	1
ERS3422659	C01915_Infancy	C01915	Infancy	1
ERS3422660	C01916_7	C01916	7	1
ERS3422661	C01916_Mother	C01916	Mother	1
ERS3422662	C01916_21	C01916	21	1
ERS3422663	C01917_21	C01917	21	1
ERS3422664	C01917_4	C01917	4	1
ERS3422665	C01917_7	C01917	7	1
ERS3422666	C01917_Mother	C01917	Mother	1
ERS3422667	C01917_Infancy	C01917	Infancy	1
ERS3422668	C01919_4	C01919	4	1
ERS3422669	C01919_7	C01919	7	1
ERS3422670	C01919_Mother	C01919	Mother	1
ERS3422671	C01919_21	C01919	21	1
ERS3422672	C01919_Infancy	C01919	Infancy	1
ERS3422673	C01929_21	C01929	21	1
ERS3422674	C01929_4	C01929	4	1
ERS3422675	C01929_7	C01929	7	1
ERS3422676	C01929_Mother	C01929	Mother	1
ERS3422677	C01930_21	C01930	21	1
ERS3422678	C01930_4	C01930	4	1
ERS3422679	C01930_7	C01930	7	1
ERS3422680	C01930_Mother	C01930	Mother	1
ERS3422681	C01930_Infancy	C01930	Infancy	1
ERS3422682	C01931_21	C01931	21	1
ERS3422683	C01931_Infancy	C01931	Infancy	1
ERS3422684	C01959_21	C01959	21	1
ERS3422685	C01959_Mother	C01959	Mother	1
ERS3422686	C01959_Infancy	C01959	Infancy	1
ERS3422687	C01960_7	C01960	7	1
ERS3422688	C01960_Infancy	C01960	Infancy	1
ERS3422689	C01960_Mother	C01960	Mother	1
ERS3422690	C01962_21	C01962	21	1
ERS3422691	C01962_4	C01962	4	1
ERS3422692	C01962_7	C01962	7	1
ERS3422693	C01962_Mother	C01962	Mother	1
ERS3422694	C01962_Infancy	C01962	Infancy	1
ERS3422695	C01990_21	C01990	21	1
ERS3422696	C01990_4	C01990	4	1
ERS3422697	C01990_7	C01990	7	1
ERS3422698	C01990_Mother	C01990	Mother	1
ERS3422699	C01991_21	C01991	21	1
ERS3422700	C01991_4	C01991	4	1
ERS3422701	C01991_7	C01991	7	1
ERS3422702	C01991_Mother	C01991	Mother	1
ERS3422703	C01994_21	C01994	21	1
ERS3422704	C01994_4	C01994	4	1
ERS3422705	C01994_7	C01994	7	1
ERS3422706	C01994_Mother	C01994	Mother	1
ERS3422707	C01994_Infancy	C01994	Infancy	1
ERS3422708	C02016_21	C02016	21	1
ERS3422709	C02016_4	C02016	4	1
ERS3422710	C02016_7	C02016	7	1
ERS3422711	C02044_4	C02044	4	1
ERS3422712	C02044_7	C02044	7	1
ERS3422713	C02044_Mother	C02044	Mother	1
ERS3422714	C02044_21	C02044	21	1
ERS3422715	C02047_21	C02047	21	1
ERS3422716	C02047_4	C02047	4	1
ERS3422717	C02047_7	C02047	7	1
ERS3422718	C02047_Mother	C02047	Mother	1
ERS3422719	C02056_21	C02056	21	1
ERS3422720	C02056_7	C02056	7	1
ERS3422721	C02056_Mother	C02056	Mother	1
ERS3422722	C02056_Infancy	C02056	Infancy	1
ERS3422723	C02057_7	C02057	7	1
ERS3422724	C02057_21	C02057	21	1
ERS3422725	C02057_4	C02057	4	1
ERS3422726	C02057_Mother	C02057	Mother	1
ERS3422727	C02058_Mother	C02058	Mother	1
ERS3422728	C02058_7	C02058	7	1
ERS3422729	C02058_21	C02058	21	1
ERS3422730	C02059_21	C02059	21	1
ERS3422731	C02059_4	C02059	4	1
ERS3422732	C02059_7	C02059	7	1
ERS3422733	C02059_Mother	C02059	Mother	1
ERS3422738	C02061_21	C02061	21	1
ERS3422739	C02061_Mother	C02061	Mother	1
ERS3422740	C02061_Infancy	C02061	Infancy	1
ERS3422741	C02061_4	C02061	4	1
ERS3422742	C02062_21	C02062	21	1
ERS3422743	C02062_4	C02062	4	1
ERS3422744	C02062_7	C02062	7	1
ERS3422745	C02062_Infancy	C02062	Infancy	1
ERS3422746	C02097_Mother	C02097	Mother	1
ERS3422747	C02097_21	C02097	21	1
ERS3422748	C02097_7	C02097	7	1
ERS3422749	C02130_7	C02130	7	1
ERS3422750	C02130_Infancy	C02130	Infancy	1
ERS3422751	C02131_7	C02131	7	1
ERS3422752	C02131_Mother	C02131	Mother	1
ERS3422734	C02131_Infancy	C02131	Infancy	1
ERS3422735	C02142_7	C02142	7	1
ERS3422736	C02142_Mother	C02142	Mother	1
ERS3422737	C02143_7	C02143	7	1
ERS3422753	C02143_Mother	C02143	Mother	1
ERS3422754	C02143_Infancy	C02143	Infancy	1
ERS3422755	C02180_7	C02180	7	1
ERS3422756	C02180_Mother	C02180	Mother	1
ERS3422757	C02186_7	C02186	7	1
ERS3422758	C02186_Mother	C02186	Mother	1
ERS3422759	C02190_7	C02190	7	1
ERS3422760	C02190_Infancy	C02190	Infancy	1
ERS3422761	C02223_T1_7	C02223_T1	7	1
ERS3422762	C02223_T2_7	C02223_T2	7	1
ERS3422763	C02223_Mother	C02223	Mother	1
ERS3422764	C02223_T1_Infancy	C02223_T1	Infancy	1
ERS3422765	C02223_T2_Infancy	C02223_T2	Infancy	1
ERS3422766	C02236_7	C02236	7	1
ERS3422767	C02236_Mother	C02236	Mother	1
ERS3422768	C02236_Infancy	C02236	Infancy	1
ERS3422769	C02294_T1_7	C02294_T1	7	1
ERS3422770	C02294_T2_7	C02294_T2	7	1
ERS3422771	C02294_Mother	C02294	Mother	1
ERS3422772	C02295_7	C02295	7	1
ERS3422773	C02295_Mother	C02295	Mother	1
ERS3422774	C02295_Infancy	C02295	Infancy	1
ERS3422775	C02323_7	C02323	7	1
ERS3422776	C02323_Infancy	C02323	Infancy	1
ERS3422777	C02331_7	C02331	7	1
ERS3422778	C02331_Mother	C02331	Mother	1
ERS3422779	C02345_7	C02345	7	1
ERS3422780	C02345_Infancy	C02345	Infancy	1
ERS3422781	C02353_Mother	C02353	Mother	1
ERS3422782	C02353_7	C02353	7	1
ERS3422783	C02377_7	C02377	7	1
ERS3422784	C02377_Infancy	C02377	Infancy	1
ERS3422785	C02391_Mother	C02391	Mother	1
ERS3422786	C02391_7	C02391	7	1
ERS3422787	C02391_Infancy	C02391	Infancy	1
ERS3422788	C02406_7	C02406	7	1
ERS3422789	C02406_Infancy	C02406	Infancy	1
ERS3422790	C02411_Infancy	C02411	Infancy	1
ERS3422791	C02411_7	C02411	7	1
ERS3422792	C02438_7	C02438	7	1
ERS3422793	C02438_Infancy	C02438	Infancy	1
ERS3422794	C02471_7	C02471	7	1
ERS3422795	C02471_Infancy	C02471	Infancy	1
ERS3422796	C02497_7	C02497	7	1
ERS3422797	C02497_Infancy	C02497	Infancy	1
ERS3422798	C02514_Mother	C02514	Mother	1
ERS3422799	C02514_7	C02514	7	1
ERS3422800	C02514_Infancy	C02514	Infancy	1
ERS3422801	C02516_Mother	C02516	Mother	1
ERS3422802	C02516_7	C02516	7	1
ERS3422803	C02516_Infancy	C02516	Infancy	1
ERS3422804	C02526_7	C02526	7	1
ERS3422805	C02526_Infancy	C02526	Infancy	1
ERS3422806	C02548_Mother	C02548	Mother	1
ERS3422807	C02548_7	C02548	7	1
ERS3422808	C02552_Infancy	C02552	Infancy	1
ERS3422809	C02552_7	C02552	7	1
ERS3422810	C02565_Mother	C02565	Mother	1
ERS3422811	C02565_7	C02565	7	1
ERS3422812	C02566_Mother	C02566	Mother	1
ERS3422813	C02566_7	C02566	7	1
ERS3422814	C02571_Mother	C02571	Mother	1
ERS3422815	C02571_7	C02571	7	1
ERS3422816	C02634_Mother	C02634	Mother	1
ERS3422817	C02634_7	C02634	7	1
ERS3422818	C02649_7	C02649	7	1
ERS3422819	C02649_Mother	C02649	Mother	1
ERS3422820	C02670_7	C02670	7	1
ERS3422821	C02670_Mother	C02670	Mother	1
ERS3422822	C02695_Mother	C02695	Mother	1
ERS3422823	C02695_7	C02695	7	1
ERS3422824	C02755_Mother	C02755	Mother	1
ERS3422825	C02755_7	C02755	7	1
ERS3422826	C02756_Mother	C02756	Mother	1
ERS3422827	C02756_7	C02756	7	1
ERS3422828	C02868_Mother	C02868	Mother	1
ERS3422829	C02868_7	C02868	7	1
ERS3422830	C02892_7	C02892	7	1
ERS3422831	C02892_Mother	C02892	Mother	1
ERS3422832	C_Fresh_01_7	C_Fresh_01	7	1
ERS20358348	B02284_M	B02284	Mother	2
ERS20358349	B02284_Infancy	B02284	Infancy	2
ERS20358350	B02375_Infancy	B02375	Infancy	2
ERS20358351	B02561_Infancy	B02561	Infancy	2
ERS20358361	B03698_7	B03698	7	2
ERS20358373	B03559_7	B03559	7	2
ERS20358377	B03709_7	B03709	7	2
ERS20358378	B03723_7	B03723	7	2
ERS20358379	B03743_7	B03743	7	2
ERS20358380	B03741_7	B03741	7	2
ERS20358381	B03752_7	B03752	7	2
ERS20358382	B03732_7	B03732	7	2
ERS20358384	B03747_7	B03747	7	2
ERS20358352	B03717_7	B03717	7	2
ERS20358353	C03736_7	C03736	7	2
ERS20358354	C03734 _7	C03734	7	2
ERS20358355	B03769_7	B03769	7	2
ERS20358356	B03738_7	B03738	7	2
ERS20358358	B03761_7	B03761	7	2
ERS20358357	B03755_7	B03755	7	2
ERS20358359	B03754_7	B03754	7	2
ERS20358360	B03725_7	B03725	7	2
ERS20358362	B03764_7	B03764	7	2
ERS20358363	B03763_7	B03763	7	2
ERS20358364	B03767_7	B03767	7	2
ERS20358365	C03774_7	C03774	7	2
ERS20358366	B03766_7	B03766	7	2
ERS20358367	B03776_7	B03776	7	2
ERS20358368	B03793_7	B03793	7	2
ERS20358369	B03753_7	B03753	7	2
ERS20358370	B03828_7	B03828	7	2
ERS20358371	B03798_7	B03798	7	2
ERS20358372	B03806_7	B03806	7	2
ERS20358374	B03844_7	B03844	7	2
ERS20358375	B03816_T1_7	B03816_T1	7	2
ERS20358376	B03791_T1_7	B03791_T1	7	2
ERS20358394	B03791_T2_7	B03791_T2	7	2
ERS20358405	B03782_7	B03782	7	2
ERS20358409	B03829_7	B03829	7	2
ERS20358410	B03794_7	B03794	7	2
ERS20358411	B03834_7	B03834	7	2
ERS20358412	B03827_7	B03827	7	2
ERS20358413	B03841_T1_7	B03841_T1	7	2
ERS20358414	B03841_T2_7	B03841_T2	7	2
ERS20358415	B03809_7	B03809	7	2
ERS20358383	B03810_7	B03810	7	2
ERS20358385	B03786_7	B03786	7	2
ERS20358386	B03832_7	B03832	7	2
ERS20358387	B03816_T2_7	B03816_T2	7	2
ERS20358388	B03777_7	B03777	7	2
ERS20358389	B03839_7	B03839	7	2
ERS20358390	B03875_7	B03875	7	2
ERS20358391	B03849_7	B03849	7	2
ERS20358392	B03697_7	B03697	7	2
ERS20358393	B03852_7	B03852	7	2
ERS20358395	B03822_7	B03822	7	2
ERS20358396	B03896_7	B03896	7	2
ERS20358397	B03789_7	B03789	7	2
ERS20358398	B03843_7	B03843	7	2
ERS20358399	B03872_7	B03872	7	2
ERS20358400	B03887_7	B03887	7	2
ERS20358401	B03902_7	B03902	7	2
ERS20358402	B03886_7	B03886	7	2
ERS20358403	B03880_7	B03880	7	2
ERS20358404	B03883_7	B03883	7	2
ERS20358406	B03861_7	B03861	7	2
ERS20358407	B03885_7	B03885	7	2
ERS20358408	B03904_7	B03904	7	2
ERS20358425	B03935_7	B03935	7	2
ERS20358328	B03908_7	B03908	7	2
ERS20358332	B03906_7	B03906	7	2
ERS20358333	B03889_7	B03889	7	2
ERS20358334	B03934_7	B03934	7	2
ERS20358335	B03910_T1_7	B03910_T1	7	2
ERS20358336	B03919_7	B03919	7	2
ERS20358338	B03926_7	B03926	7	2
ERS20358337	B03912_7	B03912	7	2
ERS20358416	B03862_7	B03862	7	2
ERS20358417	B03922_7	B03922	7	2
ERS20358418	B03921_7	B03921	7	2
ERS20358420	B03940_7	B03940	7	2
ERS20358419	B03925_7	B03925	7	2
ERS20358422	B03866_7	B03866	7	2
ERS20358421	B03910_T2_7	B03910_T2	7	2
ERS20358423	B03931_7	B03931	7	2
ERS20358424	B03907_7	B03907	7	2
ERS20358426	B03924_7	B03924	7	2
ERS20358427	B03649_7	B03649	7	2
ERS20358428	B00546_4	B00546	4	2
ERS20358429	A02085_4	A02085	4	2
ERS20358430	B00234_7	B00234	7	2
ERS20358431	A00259_7	A00259	7	2
ERS20358432	B00546_7	B00546	7	2
ERS20358433	A00945_4	A00945	4	2
ERS20358327	B00992_7	B00992	7	2
ERS20358325	A00908_7	A00908	7	2
ERS20358326	A01016_4	A01016	4	2
ERS20358329	B01189_7	B01189	7	2
ERS20358330	B01279_4	B01279	4	2
ERS20358331	B01345_4	B01345	4	2
ERS20358435	B00269_7	B00269	7	2
ERS20358446	A00256_4	A00256	4	2
ERS20358449	B00506_7	B00506	7	2
ERS20358451	A00256_14	A00256	14	2
ERS20358452	B00516_8	B00516	8	2
ERS20358454	A00519_7	A00519	7	2
ERS20358453	B00532_7	B00532	7	2
ERS20358455	B00552_5	B00552	5	2
ERS20358457	B00266_21	B00266	21	2
ERS20358339	B00531_7	B00531	7	2
ERS20358340	A00544_7	A00544	7	2
ERS20358341	B00990_7	B00990	7	2
ERS20358342	A00913_4	A00913	4	2
ERS20358343	A00960_7	A00960	7	2
ERS20358344	B00937_7	B00937	7	2
ERS20358345	B001023_7	B001023	7	2
ERS20358346	B00965_7	B00965	7	2
ERS20358347	B00569_7	B00569	7	2
ERS20358434	A00156_7	A00156	7	2
ERS20358436	B00572_21	B00572	21	2
ERS20358438	A01043_7	A01043	7	2
ERS20358437	A01018_7	A01018	7	2
ERS20358439	A01046_T1_4	A01046_T1	4	2
ERS20358440	A01046_T2_4	A01046_T2	4	2
ERS20358441	B01038_7	B01038	7	2
ERS20358442	B01117_4	B01117	4	2
ERS20358443	C01073_7	C01073	7	2
ERS20358444	B01098_7	B01098	7	2
ERS20358445	A01157_4	A01157	4	2
ERS20358447	A00949_21	A00949	21	2
ERS20358448	C01048_7	C01048	7	2
ERS20358450	C01049_7	C01049	7	2
ERS20358467	B01090_7	B01090	7	2
ERS20358478	B01099_7	B01099	7	2
ERS20358481	B01124_7	B01124	7	2
ERS20358484	B01122_7	B01122	7	2
ERS20358483	A01136_7	A01136	7	2
ERS20358486	A01165_4	A01165	4	2
ERS20358485	B01193_4	B01193	4	2
ERS20358487	B01191_8	B01191	8	2
ERS20358488	C01202_4	C01202	4	2
ERS20358456	A01221_4	A01221	4	2
ERS20358458	A01252_7	A01252	7	2
ERS20358461	A01047_21	A01047	21	2
ERS20358459	B01125_21	B01125	21	2
ERS20358460	A01230_4	A01230	4	2
ERS20358462	C01388_4	C01388	4	2
ERS20358464	A01308_7	A01308	7	2
ERS20358463	B01349_7	B01349	7	2
ERS20358465	A01317_7	A01317	7	2
ERS20358466	B01326_4	B01326	4	2
ERS20358470	A01258_7	A01258	7	2
ERS20358468	B01335_7	B01335	7	2
ERS20358469	B01294_7	B01294	7	2
ERS20358472	B01361_7	B01361	7	2
ERS20358471	B01356_7	B01356	7	2
ERS20358473	B00986_7	B00986	7	2
ERS20358474	B01420_4	B01420	4	2
ERS20358475	B01421_4	B01421	4	2
ERS20358476	C01433_T1_4	C01433_T1	4	2
ERS20358477	B01464_7	B01464	7	2
ERS20358479	C01428_7	C01428	7	2
ERS20358480	A01401_7	A01401	7	2
ERS20358482	A01400_7	A01400	7	2
ERS20358499	B02011_7	B02011	7	2
ERS20358510	A02024_7	A02024	7	2
ERS20358513	A02050_7	A02050	7	2
ERS20358515	B01889_21	B01889	21	2
ERS20358516	B02036_7	B02036	7	2
ERS20358517	B02079_7	B02079	7	2
ERS20358518	B02078_7	B02078	7	2
ERS20358519	C01998_21	C01998	21	2
ERS20358520	B02108_7	B02108	7	2
ERS20358490	A02022_21	A02022	21	2
ERS20358489	A02022_T1_7	A02022_T1	7	2
ERS20358493	C02127_7	C02127	7	2
ERS20358491	A02099_7	A02099	7	2
ERS20358494	A02112_7	A02112	7	2
ERS20358492	B02169_7	B02169	7	2
ERS20358495	C02141_7	C02141	7	2
ERS20358496	C02225_7	C02225	7	2
ERS20358498	B02256_4	B02256	4	2
ERS20358497	B02254_4	B02254	4	2
ERS20358500	C02187_7	C02187	7	2
ERS20358501	B02152_7	B02152	7	2
ERS20358502	B02241_4	B02241	4	2
ERS20358503	C02278_7	C02278	7	2
ERS20358504	C02277_7	C02277	7	2
ERS20358505	B02264_7	B02264	7	2
ERS20358506	B02290_7	B02290	7	2
ERS20358508	C02334_7	C02334	7	2
ERS20358507	B02316_4	B02316	4	2
ERS20358509	B02338_7	B02338	7	2
ERS20358512	C02291_7	C02291	7	2
ERS20358511	B02305_7	B02305	7	2
ERS20358514	B02319_7	B02319	7	2
ERS20358531	B02580_7	B02580	7	2
ERS20358542	C02629_7	C02629	7	2
ERS20358545	B02615_7	B02615	7	2
ERS20358547	C02631_7	C02631	7	2
ERS20358548	B02640_7	B02640	7	2
ERS20358550	B02662_7	B02662	7	2
ERS20358549	A02645_7	A02645	7	2
ERS20358551	B02660_7	B02660	7	2
ERS20358552	C02557_21	C02557	21	2
ERS20358521	C02675_7	C02675	7	2
ERS20358524	B02668_7	B02668	7	2
ERS20358523	B02584_7	B02584	7	2
ERS20358522	A02715_7	A02715	7	2
ERS20358525	B02699_7	B02699	7	2
ERS20358526	B02717_7	B02717	7	2
ERS20358527	B02681_7	B02681	7	2
ERS20358530	C02677_7	C02677	7	2
ERS20358528	B02738_7	B02738	7	2
ERS20358529	B02702_7	B02702	7	2
ERS20358532	A02742_7	A02742	7	2
ERS20358533	C02757_7	C02757	7	2
ERS20358534	B02701_7	B02701	7	2
ERS20358536	C02768_7	C02768	7	2
ERS20358535	C02694_7	C02694	7	2
ERS20358537	A02775_7	A02775	7	2
ERS20358538	C02769_7	C02769	7	2
ERS20358539	C02707_7	C02707	7	2
ERS20358540	A02823_7	A02823	7	2
ERS20358541	C02674_21	C02674	21	2
ERS20358544	C02796_7	C02796	7	2
ERS20358543	C02793_7	C02793	7	2
ERS20358546	B02782_7	B02782	7	2
ERS20358572	C02957_7	C02957	7	2
ERS20358583	A02955_7	A02955	7	2
ERS20358588	B02974_7	B02974	7	2
ERS20358587	C02960_7	C02960	7	2
ERS20358592	B02972_7	B02972	7	2
ERS20358589	B02936_7	B02936	7	2
ERS20358590	B03004_7	B03004	7	2
ERS20358591	C03010_7	C03010	7	2
ERS20358593	B02981_7	B02981	7	2
ERS20358553	A02946_7	A02946	7	2
ERS20358556	C02945_7	C02945	7	2
ERS20358554	B02938_7	B02938	7	2
ERS20358565	B02994_7	B02994	7	2
ERS20358566	B03027_7	B03027	7	2
ERS20358568	B02993_7	B02993	7	2
ERS20358567	C03009_7	C03009	7	2
ERS20358570	B02983_7	B02983	7	2
ERS20358569	C03012_7	C03012	7	2
ERS20358571	B03029_7	B03029	7	2
ERS20358573	A03003_7	A03003	7	2
ERS20358574	B03005_7	B03005	7	2
ERS20358575	A03000_7	A03000	7	2
ERS20358576	C03041_7	C03041	7	2
ERS20358577	B03007_7	B03007	7	2
ERS20358578	B02988_7	B02988	7	2
ERS20358579	B03054_7	B03054	7	2
ERS20358580	C02967_7	C02967	7	2
ERS20358581	C03066_7	C03066	7	2
ERS20358582	B03058_7	B03058	7	2
ERS20358584	C03063_7	C03063	7	2
ERS20358585	B03019_7	B03019	7	2
ERS20358586	C03064_7	C03064	7	2
ERS20358602	B03049_7	B03049	7	2
ERS20358614	B03020_7	B03020	7	2
ERS20358619	B03060_7	B03060	7	2
ERS20358620	B03078_7	B03078	7	2
ERS20358621	B03099_7	B03099	7	2
ERS20358622	A03093_7	A03093	7	2
ERS20358623	C03147_T1_7	C03147_T1	7	2
ERS20358624	C03147_T2_7	C03147_T2	7	2
ERS20358625	B03136_7	B03136	7	2
ERS20358594	B03102_7	B03102	7	2
ERS20358596	B03137_7	B03137	7	2
ERS20358595	A03094_7	A03094	7	2
ERS20358597	C03150_7	C03150	7	2
ERS20358598	B03135_7	B03135	7	2
ERS20358600	C03160_7	C03160	7	2
ERS20358599	C03161_7	C03161	7	2
ERS20358601	B03128_7	B03128	7	2
ERS20358603	B02880_7	B02880	7	2
ERS20358604	C03159_7	C03159	7	2
ERS20358605	B03122_7	B03122	7	2
ERS20358609	B03118_7	B03118	7	2
ERS20358606	B03121_7	B03121	7	2
ERS20358608	C03196_7	C03196	7	2
ERS20358607	B03188_7	B03188	7	2
ERS20358610	C03193_7	C03193	7	2
ERS20358611	C03233_7	C03233	7	2
ERS20358613	B03171_7	B03171	7	2
ERS20358612	B03172_7	B03172	7	2
ERS20358615	A03177_7	A03177	7	2
ERS20358616	A03179_T1_7	A03179_T1	7	2
ERS20358617	A03183_7	A03183	7	2
ERS20358618	C03220_7	C03220	7	2
ERS20358636	A03284_7	A03284	7	2
ERS20358647	C03303_7	C03303	7	2
ERS20358651	B03275_7	B03275	7	2
ERS20358652	C03361_7	C03361	7	2
ERS20358654	B03282_7	B03282	7	2
ERS20358653	C03306_7	C03306	7	2
ERS20358655	B03169_7	B03169	7	2
ERS20358656	B03319_7	B03319	7	2
ERS20358657	C03350_7	C03350	7	2
ERS20358626	C03345_7	C03345	7	2
ERS20358627	B03355_7	B03355	7	2
ERS20358628	B03342_7	B03342	7	2
ERS20358629	C03369_7	C03369	7	2
ERS20358630	C03349_7	C03349	7	2
ERS20358631	A03337_7	A03337	7	2
ERS20358632	C03346_7	C03346	7	2
ERS20358633	B03373_7	B03373	7	2
ERS20358634	B03388_7	B03388	7	2
ERS20358635	B03255_7	B03255	7	2
ERS20358637	B03356_7	B03356	7	2
ERS20358638	C03393_7	C03393	7	2
ERS20358639	A03374_7	A03374	7	2
ERS20358640	C03376_7	C03376	7	2
ERS20358642	C03385_7	C03385	7	2
ERS20358641	C03381_7	C03381	7	2
ERS20358643	C03370_7	C03370	7	2
ERS20358644	C03377_7	C03377	7	2
ERS20358645	C03402_7	C03402	7	2
[truncated: 388 more rows]

## Sheet: neonatal_subject
Subject_ID	Sex	maternal_age_y	birth_mode	birth_mode_detail	birthweight_kg	Gestational_age	Late_infancy_sampling_age_months	admission_neonatal_unit	birth_season	Prolonged_rupture_of_membranes	perinatal_resuscitation	maternal_ethnicity	skin_to_skin_birth	mother_smoking_pregnancy	maternal_BMI_atbooking	Index_Multiple_deprivation_quintiles	birth_hospital	maternal_parity	maternal_labour_antibiotics	baby_postnatal_antibiotics	baby_feed_1sthr_after_birth	w1_timepoint_day	community state	baby_feed1w	Feeding_BreastMilk_6M	Feeding_FormulaMilk_6M	Feeding_Solidfood_6M
A00043	Male	<30->40	vaginal	Instrumental vaginal birth (Ventouse)	normal weight	>=37	NA	No	winter	>18	No	White	Yes	Ex-smoker(before preg)	Overweight	3	A	0	No	No	Yes	7	EF	Bottle feeding only	NA	NA	NA
A00044	Male	30->40	c/section	Caesarean (Prior to labour onset)	normal weight	<37w	NA	Yes	winter	>18	Yes	White	No	Never smoked	Normal	3	A	>=1	Yes	Yes	No	7	EF	Breastfeeding only	NA	NA	NA
A00105	Male	<30->40	c/section	Caesarean (After labour onset)	normal weight	>=37	NA	No	spring	<=>188	No	White	Yes	Never smoked	Normal	2	A	0	Yes	No	Yes	7	EF	Breastfeeding only	NA	NA	NA
A00130	Male	30->40	c/section	Caesarean (Prior to labour onset)	normal weight	>=37	NA	No	spring	>18	No	Asian:Indian	Yes	Never smoked	Normal	5	A	>=1	Yes	No	No	4	EF	Breastfeeding only	NA	NA	NA
A00135	Male	30->40	vaginal	Spontaneous vaginal birth	low birth weight	<37w	NA	Yes	spring	>18	No	White	No	Ex-smoker(before preg)	Overweight	2	A	>=1	Yes	Yes	No	7	EF	Breastfeeding and bottle feeding	NA	NA	NA
A00155	Male	30->40	c/section	Caesarean (Prior to labour onset)	normal weight	>=37	12.1667	No	autum	<=>188	No	Black African	No	Never smoked	Obesity	1	A	>=1	Yes	No	No	7	EF	Breastfeeding only	Yes	Yes	Yes
A00163	Male	30->40	vaginal	Instrumental vaginal birth (Ventouse)	normal weight	>=37	NA	No	spring	<=>188	Yes	White	No	Never smoked	Obesity	1	A	0	No	No	Yes	4	EF	Breastfeeding and bottle feeding	NA	NA	NA
A00185	Male	30->40	c/section	Caesarean (Prior to labour onset)	normal weight	>=37	NA	No	spring	<=>188	Yes	White	No	Ex-smoker(before preg)	Obesity	5	A	0	Yes	No	Yes	7	EF	Breastfeeding only	NA	NA	NA
A00190	Female	30->40	vaginal	Spontaneous vaginal birth	normal weight	>=37	NA	No	spring	<=>188	No	White	Yes	Never smoked	Normal	5	A	>=1	No	No	No	7	BB	Bottle feeding only	NA	NA	NA
A00213	Female	30->40	vaginal	Spontaneous vaginal birth	normal weight	>=37	NA	No	spring	<=>188	No	White	Yes	Ex-smoker(before preg)	Normal	2	A	0	No	No	No	7	EF	Bottle feeding only	NA	NA	NA
A00217	Female	<30->40	vaginal	Instrumental vaginal birth (Ventouse)	normal weight	>=37	NA	No	spring	<=>188	No	White	Yes	Never smoked	Obesity	3	A	0	No	No	Yes	7	BL	Breastfeeding only	NA	NA	NA
A00219	Male	30->40	c/section	Caesarean (After labour onset)	normal weight	>=37	NA	No	spring	<=>188	No	White	No	Ex-smoker(before preg)	Overweight	1	A	0	Yes	No	Yes	7	EF	Bottle feeding only	NA	NA	NA
A00256	Female	<30->40	vaginal	Spontaneous vaginal birth	normal weight	>=37	NA	No	spring	<=>188	No	White	Yes	NA	Normal	2	A	>=1	No	No	Yes	7	BL	Bottle feeding only	NA	NA	NA
A00259	Female	30->40	vaginal	Instrumental vaginal birth (Ventouse)	low birth weight	<37w	NA	No	spring	<=>188	No	Asian:Other	Yes	Never smoked	Normal	3	A	>=1	No	No	Yes	7	BL	Breastfeeding and bottle feeding	NA	NA	NA
A00502	Female	30->40	vaginal	Spontaneous vaginal birth	normal weight	>=37	7.53333	No	autum	<=>188	No	White	Yes	Never smoked	Obesity	1	A	>=1	No	No	Yes	7	EF	Bottle feeding only	Yes	Yes	Yes
A00519	Male	30->40	vaginal	Spontaneous vaginal birth	normal weight	>=37	NA	No	summer	<=>188	No	Black Caribbean	Yes	Never smoked	Overweight	1	A	>=1	No	No	Yes	7	BL	Bottle feeding only	NA	NA	NA
A00525	Female	30->40	vaginal	Spontaneous vaginal birth	normal weight	>=37	NA	No	summer	<=>188	No	Asian:Bangladeshi	No	NA	Overweight	3	A	>=1	No	No	Yes	4	BL	Breastfeeding only	NA	NA	NA
A00539	Female	30->40	vaginal	Spontaneous vaginal birth	normal weight	>=37	NA	No	summer	<=>188	No	White	Yes	Never smoked	Normal	4	A	>=1	No	No	Yes	7	BL	Breastfeeding and bottle feeding	NA	NA	NA
A00541	Male	<30->40	vaginal	Instrumental vaginal birth (Forceps)	normal weight	>=37	NA	No	summer	<=>188	No	NA	Yes	Never smoked	Overweight	1	A	>=1	No	No	Yes	7	BL	Breastfeeding only	NA	NA	NA
A00544	Male	30->40	vaginal	Instrumental vaginal birth (Ventouse)	normal weight	>=37	NA	No	summer	>18	No	White	Yes	Ex-smoker(before preg)	Overweight	1	A	0	No	No	Yes	7	BL	Breastfeeding only	NA	NA	NA
A00559	Female	<30->40	vaginal	Spontaneous vaginal birth	normal weight	<37w	NA	No	summer	>18	No	White	Yes	Never smoked	Obesity	4	A	0	No	No	No	7	BL	NA	NA	NA	NA
A00570	Male	>40	vaginal	Spontaneous vaginal birth	normal weight	>=37	NA	No	summer	<=>188	No	NA	Yes	Never smoked	Normal	2	A	>=1	NA	No	Yes	7	BL	Breastfeeding only	NA	NA	NA
A00574	Male	<30->40	vaginal	Instrumental vaginal birth (Ventouse)	normal weight	>=37	NA	No	summer	<=>188	No	White	Yes	Never smoked	Normal	3	A	0	No	No	Yes	7	BL	NA	NA	NA	NA
A00576	Male	<30->40	vaginal	Spontaneous vaginal birth	normal weight	>=37	NA	No	summer	<=>188	Yes	White	Yes	Never smoked	Normal	1	A	>=1	No	No	Yes	7	BL	NA	NA	NA	NA
A00908_T1	Female	30->40	c/section	Caesarean (Prior to labour onset)	low birth weight	>=37	NA	No	summer	<=>188	No	NA	No	Never smoked	Obesity	4	A	>=1	Yes	No	No	4	EF	Breastfeeding and bottle feeding	NA	NA	NA
A00913	Male	30->40	vaginal	Instrumental vaginal birth (Forceps)	normal weight	>=37	NA	No	summer	<=>188	No	White	Yes	Never smoked	Normal	2	A	0	No	Yes	No	4	EF	Bottle feeding only	NA	NA	NA
A00940	Female	>40	vaginal	Spontaneous vaginal birth	normal weight	>=37	NA	No	summer	>18	No	Black African	Yes	NA	Overweight	1	A	>=1	No	No	Yes	4	EF	NA	NA	NA	NA
A00942	Male	30->40	vaginal	Instrumental vaginal birth (Forceps)	normal weight	>=37	NA	No	summer	>18	No	White	No	NA	Overweight	4	A	0	No	No	No	7	BL	Breastfeeding only	NA	NA	NA
A00945	Male	30->40	c/section	Caesarean (Prior to labour onset)	normal weight	>=37	NA	No	summer	>18	No	White	No	Never smoked	Obesity	3	A	0	Yes	No	No	4	BB	Bottle feeding only	NA	NA	NA
A00947	Male	30->40	c/section	Caesarean (After labour onset)	normal weight	>=37	NA	No	summer	<=>188	No	White	No	Never smoked	Overweight	4	A	>=1	Yes	No	No	7	EF	Bottle feeding only	NA	NA	NA
A00960	Female	<30->40	vaginal	Instrumental vaginal birth (Ventouse)	normal weight	>=37	NA	No	summer	<=>188	No	White	Yes	Never smoked	Obesity	3	A	0	No	No	Yes	7	EF	Breastfeeding and bottle feeding	NA	NA	NA
A00995	Male	<30->40	vaginal	Spontaneous vaginal birth	normal weight	>=37	NA	No	summer	<=>188	No	White	Yes	Ex-smoker(before preg)	Normal	2	A	0	No	No	Yes	7	BL	NA	NA	NA	NA
A01011	Female	30->40	vaginal	Spontaneous vaginal birth	normal weight	>=37	NA	No	summer	<=>188	No	White	Yes	Never smoked	Overweight	3	A	0	Yes	No	Yes	7	BB	NA	NA	NA	NA
A01016	Male	30->40	vaginal	Spontaneous vaginal birth	normal weight	>=37	NA	No	summer	<=>188	No	White	Yes	Never smoked	Overweight	4	A	0	No	No	Yes	4	EF	Breastfeeding and bottle feeding	NA	NA	NA
A01018	Female	30->40	vaginal	Spontaneous vaginal birth	normal weight	>=37	NA	No	summer	<=>188	No	White	Yes	Ex-smoker(before preg)	Normal	4	A	>=1	No	No	Yes	7	BL	Breastfeeding only	NA	NA	NA
A01043	Male	30->40	c/section	Caesarean (Prior to labour onset)	normal weight	>=37	NA	No	summer	<=>188	No	White	Yes	Never smoked	Normal	3	A	>=1	Yes	No	Yes	7	BL	Breastfeeding and bottle feeding	NA	NA	NA
A01046_T1	Female	30->40	c/section	Caesarean (After labour onset)	normal weight	<37w	NA	No	summer	<=>188	Yes	Black African	No	Never smoked	Obesity	2	A	>=1	Yes	No	No	4	EF	Breastfeeding and bottle feeding	NA	NA	NA
A01046_T2	Male	30->40	c/section	Caesarean (After labour onset)	normal weight	<37w	NA	Unknown	summer	<=>188	No	Black African	No	Never smoked	Obesity	2	A	>=1	Yes	NA	No	4	EF	Breastfeeding and bottle feeding	NA	NA	NA
A01057	Male	30->40	c/section	Caesarean (Prior to labour onset)	normal weight	>=37	NA	No	summer	<=>188	No	White	No	Never smoked	Obesity	2	A	>=1	Yes	No	No	7	BL	Breastfeeding and bottle feeding	NA	NA	NA
A01077	Female	30->40	c/section	Caesarean (Prior to labour onset)	normal weight	>=37	NA	No	summer	<=>188	No	White	Yes	Never smoked	Obesity	2	A	>=1	Yes	No	Yes	7	EF	Breastfeeding and bottle feeding	NA	NA	NA
A01082	Male	30->40	c/section	Caesarean (Prior to labour onset)	normal weight	>=37	NA	No	summer	<=>188	No	White	No	Never smoked	Normal	2	A	>=1	Yes	No	Yes	7	EF	Bottle feeding only	NA	NA	NA
A01105	Male	30->40	c/section	Caesarean (Prior to labour onset)	normal weight	>=37	NA	No	summer	<=>188	No	White	Yes	Never smoked	Obesity	4	A	>=1	Yes	No	No	7	BL	Breastfeeding and bottle feeding	NA	NA	NA
A01107	Male	<30->40	c/section	Caesarean (Prior to labour onset)	normal weight	>=37	NA	No	summer	<=>188	No	Asian:Pakistani	Yes	Never smoked	Overweight	3	A	>=1	Yes	No	No	7	BB	Breastfeeding only	NA	NA	NA
A01136	Male	30->40	vaginal	Spontaneous vaginal birth	normal weight	>=37	NA	No	summer	>18	No	White	Yes	Never smoked	Overweight	5	A	>=1	No	No	Yes	7	EF	Breastfeeding only	NA	NA	NA
A01137	Female	30->40	c/section	Caesarean (Prior to labour onset)	normal weight	>=37	NA	No	summer	<=>188	No	White	Yes	Never smoked	Overweight	3	A	>=1	Yes	No	No	7	EF	NA	NA	NA	NA
A01157	Male	<30->40	c/section	Caesarean (Prior to labour onset)	normal weight	>=37	NA	No	summer	<=>188	No	Asian:Indian	Yes	Never smoked	Normal	5	A	0	Yes	No	No	4	EF	NA	NA	NA	NA
A01162	Male	30->40	vaginal	Spontaneous vaginal birth	normal weight	>=37	11.5333	No	summer	<=>188	Yes	White	Yes	Never smoked	Obesity	2	A	0	No	No	Yes	7	BB	Breastfeeding only	Yes	Yes	Yes
A01166	Female	30->40	c/section	Caesarean (Prior to labour onset)	normal weight	>=37	14	No	summer	<=>188	No	White	Yes	Never smoked	Obesity	1	A	>=1	Yes	No	No	7	BL	Breastfeeding only	Yes	Yes	Yes
A01173	Female	>40	c/section	Caesarean (Prior to labour onset)	normal weight	>=37	11.4	No	summer	<=>188	No	White	No	Never smoked	Obesity	5	A	>=1	Yes	No	No	7	EF	Breastfeeding only	Yes	Yes	Yes
A01174	Female	30->40	c/section	Caesarean (Prior to labour onset)	normal weight	>=37	NA	No	summer	<=>188	Yes	Black African	No	Never smoked	Overweight	2	A	>=1	Yes	NA	No	7	EF	Breastfeeding and bottle feeding	NA	NA	NA
A01176	Female	>40	c/section	Caesarean (Prior to labour onset)	normal weight	>=37	NA	No	summer	<=>188	No	White	No	Never smoked	Normal	5	A	0	Yes	No	No	7	EF	Breastfeeding only	NA	NA	NA
A01221	Female	30->40	c/section	Caesarean (Prior to labour onset)	normal weight	>=37	NA	No	summer	<=>188	No	White	No	Never smoked	Normal	4	A	>=1	Yes	No	No	4	BB	Breastfeeding and bottle feeding	NA	NA	NA
A01230	Female	<30->40	c/section	Caesarean (Prior to labour onset)	normal weight	>=37	NA	No	summer	<=>188	No	Asian:Pakistani	Yes	Never smoked	Normal	3	A	>=1	Yes	No	No	4	EF	Breastfeeding and bottle feeding	NA	NA	NA
A01252	Male	<30->40	c/section	Caesarean (Prior to labour onset)	normal weight	>=37	NA	No	summer	<=>188	No	White	No	NA	NA	1	A	>=1	Yes	No	No	7	EF	Breastfeeding and bottle feeding	NA	NA	NA
A01301	Female	30->40	c/section	Caesarean (Prior to labour onset)	normal weight	>=37	NA	No	summer	<=>188	No	White	Yes	Never smoked	Overweight	1	A	>=1	Yes	No	No	7	EF	Breastfeeding and bottle feeding	NA	NA	NA
A01305	Female	30->40	c/section	Caesarean (Prior to labour onset)	normal weight	>=37	11.0667	No	summer	<=>188	No	White	Yes	Never smoked	Overweight	3	A	>=1	Yes	No	No	4	EF	Breastfeeding only	Yes	Yes	Yes
A01308	Male	30->40	c/section	Caesarean (Prior to labour onset)	normal weight	>=37	NA	No	summer	<=>188	No	Asian:Pakistani	No	Never smoked	Normal	2	A	>=1	Yes	No	No	7	BB	Breastfeeding and bottle feeding	NA	NA	NA
A01311	Male	30->40	c/section	Caesarean (Prior to labour onset)	normal weight	>=37	NA	No	summer	<=>188	No	Asian:Indian	No	Never smoked	Obesity	2	A	>=1	Yes	No	No	7	EF	Breastfeeding and bottle feeding	NA	NA	NA
A01317	Male	30->40	vaginal	Spontaneous vaginal birth	normal weight	>=37	NA	No	summer	>18	No	White	Yes	Never smoked	Overweight	2	A	0	Yes	Yes	No	7	BL	Breastfeeding and bottle feeding	NA	NA	NA
A01400	Female	<30->40	c/section	Caesarean (After labour onset)	normal weight	>=37	NA	No	autum	NA	No	White	Yes	Yes	Obesity	1	A	0	Yes	No	Yes	7	EF	Breastfeeding only	NA	NA	NA
A01401	Female	30->40	vaginal	Spontaneous vaginal birth	normal weight	>=37	NA	No	autum	<=>188	No	White	Yes	Never smoked	Normal	3	A	>=1	No	No	Yes	7	BL	Breastfeeding only	NA	NA	NA
A01431	Female	30->40	c/section	Caesarean (After labour onset)	normal weight	>=37	10.1667	No	autum	<=>188	No	White	Yes	Never smoked	Overweight	5	A	0	Yes	No	Yes	7	EF	Breastfeeding and bottle feeding	Yes	Yes	Yes
A01506	Female	30->40	c/section	Caesarean (Prior to labour onset)	normal weight	>=37	NA	No	autum	<=>188	No	White	Yes	Never smoked	Obesity	5	A	>=1	Yes	No	No	7	EF	NA	NA	NA	NA
A01507	Male	30->40	c/section	Caesarean (Prior to labour onset)	normal weight	>=37	9.7	No	autum	<=>188	No	White	Yes	Never smoked	Overweight	4	A	>=1	Yes	No	Yes	7	BL	Breastfeeding and bottle feeding	Yes	Yes	Yes
A01516	Female	<30->40	c/section	Caesarean (Prior to labour onset)	normal weight	>=37	NA	No	autum	<=>188	No	Black African	No	Never smoked	Overweight	1	A	>=1	Yes	No	Yes	7	EF	Breastfeeding only	NA	NA	NA
A01517	Male	30->40	c/section	Caesarean (Prior to labour onset)	normal weight	>=37	10.1667	No	autum	<=>188	No	White	Yes	NA	Normal	5	A	>=1	Yes	No	Yes	7	EF	Breastfeeding only	Yes	Yes	Yes
A01524	Female	>40	c/section	Caesarean (Prior to labour onset)	normal weight	>=37	9.7	No	autum	<=>188	No	White	No	Never smoked	Normal	5	A	>=1	Yes	No	Yes	7	EF	Breastfeeding and bottle feeding	Yes	Yes	Yes
A01552	Female	<30->40	c/section	Caesarean (Prior to labour onset)	normal weight	>=37	NA	No	autum	<=>188	No	NA	Yes	Never smoked	Normal	5	A	>=1	Yes	No	No	7	EF	Bottle feeding only	NA	NA	NA
A01553	Female	<30->40	c/section	Caesarean (Prior to labour onset)	low birth weight	>=37	NA	No	autum	<=>188	No	White	No	Yes	Overweight	2	A	>=1	Yes	No	No	7	BL	NA	NA	NA	NA
A01563	Female	<30->40	c/section	Caesarean (Prior to labour onset)	normal weight	>=37	NA	No	autum	<=>188	No	White	No	Never smoked	Obesity	2	A	>=1	Yes	No	No	7	BB	Breastfeeding and bottle feeding	NA	NA	NA
A01569	Male	<30->40	vaginal	Spontaneous vaginal birth	normal weight	>=37	NA	No	autum	<=>188	No	Mixed	Yes	NA	Normal	5	A	0	No	No	No	7	BL	Breastfeeding and bottle feeding	NA	NA	NA
A01580	Female	30->40	c/section	Caesarean (Prior to labour onset)	normal weight	>=37	9.5	No	autum	<=>188	No	White	No	Never smoked	Normal	3	A	0	Yes	No	No	7	BB	Bottle feeding only	No	Yes	Yes
A01582	Male	30->40	c/section	Caesarean (Prior to labour onset)	low birth weight	<37w	9.73333	No	autum	<=>188	No	NA	No	Never smoked	Normal	2	A	0	Yes	Yes	Yes	7	EF	NA	Yes	Yes	Yes
A01583	Female	30->40	c/section	Caesarean (After labour onset)	normal weight	>=37	9.4	No	autum	>18	No	White	Yes	Never smoked	Normal	2	A	>=1	Yes	No	Yes	7	EF	Breastfeeding only	Yes	No	Yes
A01586	Female	<30->40	c/section	Caesarean (Prior to labour onset)	low birth weight	<37w	NA	No	autum	<=>188	Yes	NA	No	Yes	Obesity	3	A	0	Yes	No	No	7	BL	Breastfeeding and bottle feeding	NA	NA	NA
A01639	Male	30->40	c/section	Caesarean (Prior to labour onset)	normal weight	>=37	NA	No	autum	<=>188	No	White	Yes	Never smoked	Obesity	3	A	>=1	Yes	No	No	7	BL	Breastfeeding and bottle feeding	NA	NA	NA
A01640	Female	<30->40	c/section	Caesarean (Prior to labour onset)	normal weight	>=37	NA	No	autum	<=>188	No	White	Yes	Never smoked	Normal	2	A	>=1	Yes	No	No	7	EF	Breastfeeding only	NA	NA	NA
A01647	Female	30->40	c/section	Caesarean (Prior to labour onset)	normal weight	>=37	9.73333	No	autum	<=>188	No	Black African	No	Never smoked	Overweight	1	A	0	Yes	No	No	7	EF	NA	Yes	Yes	Yes
A01653	Male	30->40	c/section	Caesarean (Prior to labour onset)	normal weight	>=37	9.06667	No	autum	<=>188	No	White	Yes	Never smoked	Normal	5	A	>=1	Yes	No	No	7	EF	Bottle feeding only	No	Yes	Yes
A01671	Male	30->40	c/section	Caesarean (Prior to labour onset)	normal weight	>=37	NA	No	autum	<=>188	No	White	No	Never smoked	Overweight	4	A	>=1	Yes	NA	No	7	EF	Bottle feeding only	NA	NA	NA
A01674	Male	<30->40	c/section	Caesarean (After labour onset)	normal weight	>=37	9.5	No	autum	<=>188	No	White	Yes	Never smoked	Obesity	3	A	0	Yes	No	Yes	7	BB	Breastfeeding and bottle feeding	Yes	Yes	Yes
A01678	Male	<30->40	vaginal	Spontaneous vaginal birth	normal weight	>=37	9.1	No	autum	<=>188	No	White	No	Never smoked	Normal	1	A	>=1	No	No	No	7	BL	Bottle feeding only	No	Yes	Yes
A01681	Male	>40	c/section	Caesarean (Prior to labour onset)	normal weight	>=37	NA	No	autum	<=>188	No	White	No	Never smoked	Normal	5	A	>=1	Yes	Yes	No	4	EF	Breastfeeding and bottle feeding	NA	NA	NA
A01683	Female	30->40	c/section	Caesarean (Prior to labour onset)	normal weight	>=37	NA	No	autum	<=>188	No	White	Yes	Ex-smoker(before preg)	Normal	1	A	>=1	Yes	No	Yes	4	EF	Bottle feeding only	NA	NA	NA
A01685	Male	30->40	c/section	Caesarean (Prior to labour onset)	normal weight	>=37	NA	No	autum	<=>188	No	Asian:Indian	Yes	Never smoked	Overweight	2	A	>=1	Yes	No	No	7	BB	Breastfeeding and bottle feeding	Yes	Yes	Yes
A01687	Female	>40	c/section	Caesarean (Prior to labour onset)	normal weight	>=37	10.2667	No	autum	<=>188	No	White	Yes	Never smoked	Normal	5	A	>=1	Yes	No	No	7	EF	Breastfeeding and bottle feeding	Yes	Yes	Yes
A01739	Female	30->40	c/section	Caesarean (Prior to labour onset)	normal weight	>=37	8.7	No	autum	<=>188	No	NA	No	Never smoked	Normal	3	A	>=1	Yes	No	No	7	EF	Breastfeeding and bottle feeding	Yes	Yes	Yes
A01761	Male	30->40	vaginal	Instrumental vaginal birth (Forceps)	normal weight	>=37	NA	No	autum	<=>188	No	White	Yes	Never smoked	Overweight	3	A	0	No	No	Yes	7	BL	Breastfeeding only	NA	NA	NA
A01763	Male	30->40	vaginal	Spontaneous vaginal birth	normal weight	>=37	8.63333	No	autum	<=>188	No	White	Yes	Never smoked	Normal	5	A	>=1	No	No	Yes	7	BL	Breastfeeding and bottle feeding	Yes	Yes	Yes
A01767	Female	30->40	vaginal	Spontaneous vaginal birth	normal weight	>=37	NA	No	autum	<=>188	No	White	Yes	NA	Obesity	3	A	>=1	No	No	Yes	7	BL	Breastfeeding and bottle feeding	NA	NA	NA
A01802	Female	<30->40	c/section	Caesarean (Prior to labour onset)	normal weight	>=37	9.4	No	autum	<=>188	No	Black Caribbean	No	Ex-smoker(before preg)	Normal	3	A	>=1	Yes	No	No	7	BB	Breastfeeding and bottle feeding	Yes	Yes	Yes
A01803	Male	30->40	c/section	Caesarean (Prior to labour onset)	normal weight	>=37	8.4	No	autum	<=>188	No	White	Yes	Never smoked	Normal	4	A	0	Yes	No	No	4	BL	Breastfeeding only	Yes	Yes	Yes
A01805	Female	30->40	vaginal	Spontaneous vaginal birth	normal weight	>=37	8.4	No	autum	<=>188	No	White	No	Never smoked	Obesity	4	A	>=1	No	No	No	7	BB	Breastfeeding and bottle feeding	Yes	Yes	Yes
A01812	Female	30->40	vaginal	Spontaneous vaginal birth	normal weight	>=37	8.46667	No	autum	<=>188	No	White	Yes	Never smoked	Obesity	4	A	0	No	No	Yes	7	BL	Breastfeeding only	Yes	Yes	Yes
A01860	Female	30->40	c/section	Caesarean (Prior to labour onset)	normal weight	>=37	NA	No	autum	<=>188	No	Black African	No	Never smoked	Overweight	1	A	>=1	Yes	No	No	7	EF	NA	NA	NA	NA
A01862	Male	<30->40	c/section	Caesarean (Prior to labour onset)	normal weight	>=37	NA	No	autum	<=>188	No	White	No	Ex-smoker(before preg)	Normal	1	A	>=1	Yes	No	No	7	BL	Breastfeeding only	NA	NA	NA
A01866	Female	30->40	c/section	Caesarean (Prior to labour onset)	normal weight	>=37	NA	No	autum	<=>188	No	White	Yes	Never smoked	Obesity	1	A	0	Yes	No	No	7	BL	Bottle feeding only	NA	NA	NA
A01910	Male	30->40	vaginal	Spontaneous vaginal birth	normal weight	>=37	NA	No	autum	<=>188	No	NA	Yes	Never smoked	Obesity	3	A	>=1	No	No	Yes	7	BL	Bottle feeding only	NA	NA	NA
A01921	Female	30->40	vaginal	Spontaneous vaginal birth	normal weight	>=37	7.9	No	autum	<=>188	No	White	Yes	Ex-smoker(before preg)	Normal	5	A	0	No	No	Yes	7	EF	Breastfeeding only	Yes	Yes	Yes
A01938	Male	30->40	c/section	Caesarean (Prior to labour onset)	normal weight	>=37	7.76667	No	autum	<=>188	No	White	Yes	Never smoked	Overweight	3	A	0	Yes	No	No	7	EF	Bottle feeding only	No	Yes	Yes
A01939	Male	30->40	c/section	Caesarean (Prior to labour onset)	normal weight	>=37	NA	No	autum	<=>188	No	Asian:Indian	Yes	Never smoked	Obesity	2	A	>=1	Yes	No	No	7	EF	Breastfeeding and bottle feeding	NA	NA	NA
A01963	Male	30->40	vaginal	Spontaneous vaginal birth	normal weight	>=37	7.96667	No	autum	<=>188	No	White	Yes	Never smoked	Normal	4	A	>=1	No	No	Yes	7	BB	Breastfeeding only	Yes	Yes	Yes
A01966	Female	30->40	c/section	Caesarean (After labour onset)	normal weight	>=37	7.63333	Yes	autum	>18	No	Mixed	No	Never smoked	Obesity	5	A	0	Yes	Yes	Yes	7	EF	Breastfeeding and bottle feeding	Yes	Yes	Yes
A01970	Female	>40	c/section	Caesarean (Prior to labour onset)	normal weight	>=37	9.26667	No	autum	<=>188	No	Black Caribbean	Yes	Never smoked	Obesity	1	A	>=1	Yes	No	Yes	7	EF	Breastfeeding only	Yes	Yes	Yes
A01995	Female	30->40	c/section	Caesarean (Prior to labour onset)	normal weight	>=37	NA	No	autum	<=>188	No	Asian: Other	No	Never smoked	Obesity	3	A	>=1	Yes	No	No	7	EF	Breastfeeding only	NA	NA	NA
A02022_T1	Female	30->40	c/section	Caesarean (Prior to labour onset)	normal weight	>=37	NA	No	autum	<=>188	No	White	No	Never smoked	Obesity	2	A	>=1	Yes	No	Yes	7	EF	Breastfeeding and bottle feeding	NA	NA	NA
A02024	Male	<30->40	vaginal	Spontaneous vaginal birth	normal weight	<37w	NA	No	autum	<=>188	No	NA	No	Never smoked	Overweight	4	A	>=1	No	No	No	7	EF	Breastfeeding and bottle feeding	NA	NA	NA
A02050	Female	30->40	c/section	Caesarean (Prior to labour onset)	normal weight	>=37	NA	No	autum	<=>188	No	White	Yes	Never smoked	Overweight	1	A	>=1	Yes	No	No	7	BL	Bottle feeding only	NA	NA	NA
A02053	Male	30->40	c/section	Caesarean (Prior to labour onset)	normal weight	>=37	NA	No	autum	<=>188	No	Asian:Indian	Yes	Never smoked	Normal	3	A	>=1	Yes	No	No	7	EF	Breastfeeding and bottle feeding	NA	NA	NA
A02054	Female	30->40	c/section	Caesarean (Prior to labour onset)	normal weight	>=37	NA	No	autum	<=>188	No	Asian:Bangladeshi	No	Never smoked	Overweight	3	A	>=1	Yes	No	No	7	BB	NA	NA	NA	NA
A02064	Male	30->40	c/section	Caesarean (Prior to labour onset)	normal weight	>=37	9.1	No	autum	<=>188	No	White	Yes	Ex-smoker(before preg)	Obesity	2	A	>=1	Yes	No	No	7	EF	Breastfeeding and bottle feeding	Yes	Yes	Yes
A02080	Female	30->40	c/section	Caesarean (After labour onset)	normal weight	>=37	NA	No	winter	<=>188	No	Asian:Pakistani	No	Never smoked	Normal	2	A	0	Yes	No	Yes	7	EF	Breastfeeding and bottle feeding	NA	NA	NA
A02085	Female	<30->40	vaginal	Spontaneous vaginal birth	normal weight	>=37	NA	No	winter	<=>188	No	White	Yes	Never smoked	Overweight	1	A	0	No	No	Yes	7	EF	Breastfeeding only	NA	NA	NA
A02096	Female	<30->40	c/section	Caesarean (Prior to labour onset)	normal weight	>=37	NA	No	winter	<=>188	No	White	Yes	Never smoked	Overweight	5	A	0	Yes	No	No	7	EF	Breastfeeding and bottle feeding	NA	NA	NA
A02099	Female	30->40	c/section	Caesarean (Prior to labour onset)	normal weight	>=37	NA	No	winter	<=>188	Yes	Black African	No	Never smoked	Obesity	2	A	>=1	Yes	No	No	7	EF	Breastfeeding and bottle feeding	NA	NA	NA
A02100	Male	<30->40	c/section	Caesarean (Prior to labour onset)	normal weight	>=37	NA	No	winter	<=>188	No	Asian:Indian	Yes	Never smoked	Normal	3	A	0	Yes	No	Yes	7	BB	Breastfeeding and bottle feeding	NA	NA	NA
A02110	Female	30->40	c/section	Caesarean (Prior to labour onset)	normal weight	>=37	6.93333	No	winter	<=>188	No	White	Yes	Ex-smoker(before preg)	Overweight	3	A	0	Yes	No	Yes	7	EF	Breastfeeding only	Yes	Yes	Yes
A02112	Female	30->40	c/section	Caesarean (Prior to labour onset)	normal weight	>=37	NA	No	winter	<=>188	No	White	Yes	Never smoked	Obesity	1	A	>=1	Yes	No	No	7	EF	Breastfeeding and bottle feeding	NA	NA	NA
A02133	Male	30->40	vaginal	Spontaneous vaginal birth	normal weight	>=37	NA	No	winter	<=>188	No	Mixed	Yes	Never smoked	Obesity	3	A	>=1	No	No	Yes	7	BL	Breastfeeding only	NA	NA	NA
A02138	Male	30->40	c/section	Caesarean (Prior to labour onset)	normal weight	>=37	7.1	No	winter	<=>188	No	White	Yes	Never smoked	Overweight	5	A	>=1	Yes	No	No	7	BB	Breastfeeding only	Yes	Yes	Yes
A02146	Female	30->40	c/section	Caesarean (Prior to labour onset)	normal weight	>=37	NA	No	winter	<=>188	No	White	Yes	Never smoked	Obesity	4	A	>=1	Yes	No	No	7	EF	Bottle feeding only	NA	NA	NA
A02177_T1	Female	30->40	c/section	Caesarean (Prior to labour onset)	normal weight	>=37	6.46667	No	winter	<=>188	Yes	White	No	Never smoked	Obesity	5	A	>=1	Yes	No	No	7	EF	Breastfeeding and bottle feeding	Yes	Yes	Yes
A02177_T2	Female	30->40	c/section	Caesarean (Prior to labour onset)	low birth weight	>=37	6.53333	No	winter	<=>188	No	White	No	Never smoked	Obesity	5	A	>=1	Yes	No	No	7	EF	Breastfeeding and bottle feeding	Yes	Yes	Yes
A02193	Male	30->40	vaginal	Spontaneous vaginal birth	normal weight	>=37	6.8	Unknown	winter	<=>188	No	White	Yes	Never smoked	Normal	5	A	>=1	No	No	Yes	7	BB	Breastfeeding only	Yes	No	Yes
A02222	Female	30->40	c/section	Caesarean (Prior to labour onset)	normal weight	>=37	NA	No	winter	<=>188	No	White	Yes	Never smoked	Normal	4	A	>=1	Yes	No	No	7	BL	Bottle feeding only	NA	NA	NA
A02442	Male	<30->40	c/section	Caesarean (Prior to labour onset)	normal weight	>=37	NA	No	winter	<=>188	No	White	No	Ex-smoker(before preg)	Obesity	2	A	>=1	Yes	No	No	7	EF	Bottle feeding only	NA	NA	NA
A02464	Female	30->40	vaginal	Spontaneous vaginal birth	normal weight	>=37	NA	No	winter	<=>188	No	Asian:Indian	No	Never smoked	Overweight	2	A	>=1	No	No	Yes	7	BL	Breastfeeding and bottle feeding	NA	NA	NA
A02598	Female	30->40	c/section	Caesarean (Prior to labour onset)	normal weight	>=37	7.13333	No	spring	<=>188	No	White	No	Yes	Obesity	1	A	>=1	Yes	No	No	7	EF	Breastfeeding and bottle feeding	Yes	Yes	Yes
A02599	Male	30->40	c/section	Caesarean (Prior to labour onset)	normal weight	>=37	NA	No	spring	<=>188	No	White	No	Ex-smoker(before preg)	Obesity	2	A	>=1	Yes	No	No	7	EF	Breastfeeding only	NA	NA	NA
A02600	Male	30->40	c/section	Caesarean (Prior to labour onset)	normal weight	>=37	7.03333	No	spring	<=>188	No	White	Yes	Never smoked	Obesity	5	A	>=1	Yes	No	No	7	BB	Breastfeeding only	Yes	No	Yes
A02645	Male	30->40	c/section	Caesarean (Prior to labour onset)	normal weight	>=37	NA	No	spring	<=>188	No	NA	Yes	Ex-smoker(before preg)	Normal	3	A	>=1	Yes	No	No	7	BB	Breastfeeding and bottle feeding	NA	NA	NA
A02646	Male	<30->40	c/section	Caesarean (Prior to labour onset)	normal weight	>=37	6.8	No	spring	<=>188	No	Black African	Yes	Never smoked	Overweight	5	A	>=1	Yes	No	No	7	EF	Breastfeeding only	Yes	Yes	Yes
A02715	Female	30->40	vaginal	Spontaneous vaginal birth	normal weight	>=37	NA	No	spring	<=>188	Yes	Asian:Other	Yes	Ex-smoker(before preg)	Normal	NA	A	0	No	No	No	7	BL	Breastfeeding and bottle feeding	NA	NA	NA
A02742	Male	30->40	c/section	Caesarean (After labour onset)	normal weight	>=37	NA	No	spring	<=>188	No	White	Yes	Never smoked	Obesity	1	A	0	Yes	NA	No	7	EF	Breastfeeding only	NA	NA	NA
A02767	Female	<30->40	vaginal	Spontaneous vaginal birth	normal weight	>=37	6.3	No	spring	<=>188	No	Asian:Indian	Yes	Never smoked	Normal	1	A	0	No	No	Yes	7	BL	Breastfeeding only	Yes	No	Yes
A02775	Male	30->40	c/section	Caesarean (Prior to labour onset)	normal weight	>=37	NA	No	spring	<=>188	No	Asian:Bangladeshi	Yes	NA	Overweight	3	A	>=1	Yes	No	No	7	EF	Bottle feeding only	NA	NA	NA
A02819	Male	30->40	c/section	Caesarean (Prior to labour onset)	normal weight	>=37	5.86667	No	spring	<=>188	No	White	Yes	Never smoked	Normal	5	A	>=1	Yes	No	No	7	EF	Breastfeeding only	Yes	Yes	Yes
A02823	Male	<30->40	vaginal	Instrumental vaginal birth (Ventouse)	low birth weight	<37w	NA	No	spring	<=>188	No	White	Yes	Ex-smoker(before preg)	Obesity	2	A	0	No	Yes	Yes	7	EF	Breastfeeding only	NA	NA	NA
A02865	Male	30->40	c/section	Caesarean (After labour onset)	normal weight	>=37	NA	No	spring	<=>188	Yes	White	No	Never smoked	Obesity	3	A	0	Yes	No	No	7	BL	Breastfeeding and bottle feeding	NA	NA	NA
A02871	Male	30->40	c/section	Caesarean (Prior to labour onset)	normal weight	>=37	NA	No	spring	<=>188	No	Black other	Yes	Never smoked	Obesity	1	A	>=1	Yes	No	No	7	EF	Breastfeeding and bottle feeding	NA	NA	NA
A02872	Male	30->40	c/section	Caesarean (Prior to labour onset)	normal weight	>=37	NA	No	spring	<=>188	No	Asian:Pakistani	Yes	Never smoked	Obesity	4	A	>=1	Yes	No	No	7	EF	Breastfeeding only	NA	NA	NA
A02886	Female	30->40	c/section	Caesarean (Prior to labour onset)	normal weight	>=37	5.9	No	spring	<=>188	No	Asian: Other	No	Never smoked	Obesity	3	A	>=1	Yes	NA	No	7	EF	Breastfeeding only	No	Yes	Yes
A02911	Male	30->40	vaginal	Spontaneous vaginal birth	normal weight	>=37	NA	No	spring	<=>188	No	Asian:Pakistani	No	Never smoked	Obesity	3	A	>=1	No	No	No	7	BL	Bottle feeding only	NA	NA	NA
A02913	Male	30->40	c/section	Caesarean (Prior to labour onset)	normal weight	>=37	6.03333	Yes	spring	<=>188	No	White	No	Never smoked	Normal	2	A	0	Yes	Yes	No	7	EF	Bottle feeding only	No	Yes	Yes
A02941	Male	30->40	vaginal	Spontaneous vaginal birth	normal weight	>=37	NA	No	spring	<=>188	Yes	White	Yes	NA	Obesity	3	A	0	No	No	Yes	7	EF	NA	NA	NA	NA
A02946	Male	<30->40	vaginal	Spontaneous vaginal birth	normal weight	>=37	NA	No	spring	<=>188	No	White	Yes	Never smoked	Normal	2	A	>=1	No	No	No	7	EF	Bottle feeding only	NA	NA	NA
A02955	Female	<30->40	c/section	Caesarean (Prior to labour onset)	normal weight	>=37	NA	No	spring	<=>188	No	White	Yes	Never smoked	Obesity	2	A	0	Yes	No	No	7	EF	Bottle feeding only	NA	NA	NA
A03000	Female	30->40	c/section	Caesarean (Prior to labour onset)	normal weight	>=37	NA	No	spring	<=>188	No	Black African	Yes	Never smoked	Obesity	1	A	>=1	Yes	No	No	7	EF	Breastfeeding only	NA	NA	NA
A03001	Female	30->40	c/section	Caesarean (Prior to labour onset)	normal weight	>=37	NA	No	spring	<=>188	No	Black African	No	Never smoked	Obesity	1	A	>=1	Yes	No	No	7	EF	Breastfeeding only	NA	NA	NA
A03003	Male	<30->40	c/section	Caesarean (After labour onset)	normal weight	>=37	NA	No	spring	>18	No	White	Yes	Never smoked	Normal	4	A	0	Yes	No	Yes	7	EF	NA	NA	NA	NA
A03026	Male	<30->40	vaginal	Spontaneous vaginal birth	normal weight	>=37	6.06667	No	spring	<=>188	No	NA	Yes	Never smoked	Overweight	3	A	0	No	No	Yes	7	BB	Breastfeeding and bottle feeding	Yes	Yes	Yes
A03062	Female	30->40	c/section	Caesarean (Prior to labour onset)	normal weight	>=37	NA	No	spring	<=>188	No	Asian:Pakistani	Yes	Never smoked	Obesity	3	A	>=1	Yes	No	Yes	7	EF	NA	NA	NA	NA
A03093	Female	30->40	c/section	Caesarean (Prior to labour onset)	normal weight	>=37	NA	No	spring	<=>188	No	White	Yes	Never smoked	Obesity	3	A	0	Yes	No	Yes	7	EF	Breastfeeding and bottle feeding	NA	NA	NA
A03094	Female	>40	c/section	Caesarean (Prior to labour onset)	normal weight	>=37	NA	No	spring	<=>188	No	Black African	No	Never smoked	Obesity	2	A	0	Yes	No	No	7	BL	NA	NA	NA	NA
A03151	Female	<30->40	vaginal	Spontaneous vaginal birth	normal weight	<37w	NA	No	spring	>18	No	Asian:Indian	No	Never smoked	Overweight	3	A	0	No	NA	Yes	7	BB	Breastfeeding and bottle feeding	NA	NA	NA
A03177	Male	<30->40	c/section	Caesarean (Prior to labour onset)	normal weight	>=37	NA	No	spring	<=>188	No	White	Yes	Ex-smoker(before preg)	Normal	2	A	0	Yes	No	No	7	EF	Breastfeeding and bottle feeding	NA	NA	NA
A03178	Female	<30->40	c/section	Caesarean (Prior to labour onset)	normal weight	>=37	NA	No	spring	<=>188	No	White	Yes	Never smoked	Normal	3	A	>=1	Yes	No	No	7	EF	Breastfeeding only	NA	NA	NA
A03179_T1	Female	>40	c/section	Caesarean (Prior to labour onset)	low birth weight	<37w	NA	No	spring	<=>188	No	Asian:Pakistani	Yes	Never smoked	Obesity	1	A	>=1	Yes	NA	No	7	EF	Breastfeeding and bottle feeding	NA	NA	NA
A03179_T2	Female	>40	c/section	Caesarean (Prior to labour onset)	normal weight	<37w	NA	No	spring	<=>188	No	Asian:Pakistani	Yes	Never smoked	Obesity	1	A	>=1	Yes	No	No	7	BL	Breastfeeding and bottle feeding	NA	NA	NA
A03183	Female	>40	c/section	Caesarean (Prior to labour onset)	normal weight	>=37	NA	No	spring	<=>188	No	NA	Yes	Never smoked	Overweight	1	A	>=1	Yes	No	No	7	EF	Breastfeeding and bottle feeding	NA	NA	NA
A03228	Female	30->40	vaginal	Spontaneous vaginal birth	normal weight	>=37	NA	No	summer	<=>188	No	White	Yes	Never smoked	Normal	5	A	>=1	No	No	No	7	EF	Bottle feeding only	NA	NA	NA
A03284	Female	30->40	c/section	Caesarean (Prior to labour onset)	normal weight	>=37	NA	No	summer	<=>188	No	White	Yes	Ex-smoker(before preg)	Overweight	5	A	0	Yes	No	No	7	EF	Bottle feeding only	NA	NA	NA
A03309	Female	30->40	c/section	Caesarean (Prior to labour onset)	normal weight	>=37	NA	No	summer	<=>188	No	White	Yes	Never smoked	Overweight	4	A	>=1	Yes	No	Yes	7	EF	Breastfeeding only	NA	NA	NA
A03337	Male	30->40	c/section	Caesarean (Prior to labour onset)	normal weight	>=37	NA	No	summer	<=>188	No	Mixed	No	Never smoked	Normal	1	A	>=1	Yes	No	No	7	EF	Breastfeeding and bottle feeding	NA	NA	NA
A03368	Female	>40	vaginal	Spontaneous vaginal birth	normal weight	>=37	NA	No	summer	<=>188	No	Asian:Other	Yes	Never smoked	Normal	5	A	>=1	No	No	No	7	BL	Breastfeeding only	NA	NA	NA
A03374	Male	30->40	vaginal	Instrumental vaginal birth (Forceps)	normal weight	>=37	NA	No	summer	>18	No	Asian:Bangladeshi	Yes	Never smoked	Overweight	3	A	0	No	No	No	7	BL	Breastfeeding and bottle feeding	NA	NA	NA
B00036	Male	30->40	vaginal	Spontaneous vaginal birth	normal weight	>=37	NA	No	winter	<=>188	No	White	No	Never smoked	Obesity	NA	B	>=1	No	No	No	7	EF	Breastfeeding and bottle feeding	NA	NA	NA
B00075	Male	<30->40	c/section	Caesarean (After labour onset)	normal weight	>=37	NA	No	spring	<=>188	No	White	No	Never smoked	Obesity	NA	B	>=1	Yes	No	Yes	7	EF	Breastfeeding and bottle feeding	NA	NA	NA
B00076	Male	30->40	c/section	Caesarean (Prior to labour onset)	normal weight	<37w	NA	No	spring	<=>188	No	White	No	Never smoked	Normal	5	B	>=1	Yes	No	No	7	BL	Breastfeeding only	NA	NA	NA
B00077	Male	<30->40	c/section	Caesarean (Prior to labour onset)	normal weight	>=37	NA	Yes	spring	<=>188	No	White	No	Never smoked	Normal	3	B	>=1	Yes	No	No	7	EF	NA	NA	NA	NA
B00085	Male	30->40	c/section	Caesarean (Prior to labour onset)	normal weight	>=37	NA	No	spring	<=>188	No	White	Yes	Never smoked	Overweight	5	B	>=1	Yes	No	Yes	7	EF	Breastfeeding only	NA	NA	NA
B00088	Male	<30->40	c/section	Caesarean (Prior to labour onset)	normal weight	>=37	NA	No	spring	<=>188	No	White	No	Never smoked	Obesity	4	B	>=1	Yes	No	No	7	BL	Breastfeeding and bottle feeding	NA	NA	NA
B00090	Female	30->40	vaginal	Instrumental vaginal birth (Ventouse)	normal weight	>=37	NA	No	spring	<=>188	No	Asian:Pakistani	No	Never smoked	Overweight	1	B	>=1	No	No	Yes	7	BB	Breastfeeding only	NA	NA	NA
B00092	Female	<30->40	c/section	Caesarean (Prior to labour onset)	normal weight	>=37	NA	No	spring	<=>188	No	White	No	Never smoked	Normal	1	B	>=1	Yes	No	No	7	EF	Bottle feeding only	NA	NA	NA
B00096	Male	30->40	c/section	Caesarean (After labour onset)	normal weight	>=37	NA	No	spring	>18	No	Mixed	Yes	Never smoked	Overweight	NA	B	0	Yes	No	Yes	7	BB	Bottle feeding only	NA	NA	NA
B00097	Female	<30->40	vaginal	Spontaneous vaginal birth	normal weight	>=37	NA	No	spring	<=>188	No	White	NA	Never smoked	Underweight	1	B	0	No	No	No	7	EF	Bottle feeding only	NA	NA	NA
B00100	Male	30->40	vaginal	Spontaneous vaginal birth	normal weight	>=37	NA	No	spring	<=>188	No	White	Yes	Never smoked	Normal	5	B	>=1	No	No	No	7	EF	Breastfeeding only	NA	NA	NA
B00101	Male	<30->40	vaginal	Spontaneous vaginal birth	normal weight	>=37	NA	No	spring	<=>188	No	White	Yes	Never smoked	Normal	4	B	0	No	No	Yes	7	EF	Breastfeeding and bottle feeding	NA	NA	NA
B001023	Male	1	c/section	Caesarean (After labour onset)	normal weight	>=37	NA	No	spring	>18	No	White	No	Never smoked	Normal	1	B	0	Yes	No	No	7	BB	NA	NA	NA	NA
B00111	Female	30->40	c/section	Caesarean (Prior to labour onset)	normal weight	>=37	NA	No	spring	<=>188	No	White	No	Never smoked	Normal	NA	B	0	Yes	No	No	7	EF	Breastfeeding only	NA	NA	NA
B00112	Female	30->40	c/section	Caesarean (Prior to labour onset)	normal weight	>=37	NA	No	spring	<=>188	No	White	No	Never smoked	Normal	4	B	>=1	Yes	No	No	7	BL	Breastfeeding only	NA	NA	NA
B00116	Female	30->40	c/section	Caesarean (Prior to labour onset)	normal weight	>=37	NA	No	spring	<=>188	No	White	No	Ex-smoker(before preg)	Obesity	NA	B	>=1	Yes	No	No	7	EF	Breastfeeding and bottle feeding	NA	NA	NA
B00119	Male	<30->40	vaginal	Spontaneous vaginal birth	normal weight	>=37	NA	No	spring	<=>188	No	White	Yes	Never smoked	Obesity	4	B	>=1	No	No	Yes	7	BL	Breastfeeding and bottle feeding	NA	NA	NA
B00120	Male	<30->40	c/section	Caesarean (After labour onset)	normal weight	>=37	NA	No	spring	>18	No	White	Yes	Yes	Obesity	4	B	0	Yes	No	No	7	BB	Bottle feeding only	NA	NA	NA
B00129	Male	30->40	c/section	Caesarean (Prior to labour onset)	normal weight	>=37	NA	No	spring	<=>188	No	White	No	Never smoked	Overweight	5	B	0	Yes	No	No	7	EF	Breastfeeding only	NA	NA	NA
B00136	Female	30->40	c/section	Caesarean (Prior to labour onset)	normal weight	>=37	NA	No	spring	<=>188	No	White	No	Never smoked	Normal	5	B	>=1	Yes	No	Yes	7	EF	Breastfeeding and bottle feeding	NA	NA	NA
B00139	Female	30->40	c/section	Caesarean (Prior to labour onset)	normal weight	>=37	NA	No	spring	<=>188	No	White	No	Never smoked	Overweight	3	B	>=1	Yes	No	No	7	EF	Bottle feeding only	NA	NA	NA
B00140	Female	30->40	c/section	Caesarean (Prior to labour onset)	normal weight	>=37	NA	No	spring	<=>188	No	Asian:Bangladeshi	No	Never smoked	Overweight	4	B	>=1	Yes	No	No	7	EF	Breastfeeding and bottle feeding	NA	NA	NA
B00141	Female	30->40	vaginal	Spontaneous vaginal birth	normal weight	>=37	NA	No	spring	<=>188	No	White	No	Never smoked	Overweight	4	B	>=1	No	No	No	4	BL	Breastfeeding and bottle feeding	NA	NA	NA
B00145	Male	30->40	vaginal	Spontaneous vaginal birth	low birth weight	>=37	NA	No	spring	<=>188	No	Asian:Indian	Yes	Never smoked	Normal	5	B	>=1	No	No	Yes	7	BB	Breastfeeding only	NA	NA	NA
B00146	Male	30->40	vaginal	Instrumental vaginal birth (Forceps)	normal weight	>=37	NA	No	spring	>18	Yes	White	No	Never smoked	Obesity	2	B	0	No	No	Yes	7	BL	Breastfeeding and bottle feeding	NA	NA	NA
B00149	Female	30->40	c/section	Caesarean (Prior to labour onset)	normal weight	>=37	NA	No	spring	<=>188	No	White	No	Never smoked	Overweight	5	B	>=1	Yes	No	No	7	EF	Breastfeeding and bottle feeding	NA	NA	NA
B00153	Male	30->40	vaginal	Spontaneous vaginal birth	normal weight	>=37	NA	No	spring	>18	Yes	Other	Yes	Never smoked	Obesity	4	B	>=1	No	No	Yes	7	BB	Breastfeeding only	NA	NA	NA
B00166	Female	<30->40	c/section	Caesarean (After labour onset)	normal weight	>=37	NA	Yes	spring	<=>188	No	White	Yes	Never smoked	Normal	NA	B	0	Yes	Yes	No	7	EF	Breastfeeding only	NA	NA	NA
B00174	Female	<30->40	c/section	Caesarean (Prior to labour onset)	normal weight	>=37	NA	No	spring	<=>188	No	White	No	Never smoked	Normal	3	B	>=1	Yes	No	No	7	BL	Breastfeeding only	NA	NA	NA
B00175	Female	30->40	c/section	Caesarean (Prior to labour onset)	normal weight	>=37	NA	No	spring	<=>188	No	White	No	Never smoked	Normal	3	B	>=1	Yes	No	Yes	4	EF	Breastfeeding and bottle feeding	NA	NA	NA
B00176	Male	30->40	vaginal	Instrumental vaginal birth (Forceps)	normal weight	>=37	NA	No	spring	>18	No	White	No	Never smoked	Normal	2	B	0	Yes	No	No	4	BL	Breastfeeding and bottle feeding	NA	NA	NA
B00177	Female	30->40	vaginal	Spontaneous vaginal birth	normal weight	>=37	NA	No	spring	<=>188	No	White	Yes	Ex-smoker(before preg)	Normal	1	B	0	No	No	No	7	BL	Breastfeeding only	NA	NA	NA
B00178	Male	30->40	c/section	Caesarean (Prior to labour onset)	normal weight	>=37	NA	No	spring	<=>188	No	White	No	Never smoked	Normal	3	B	0	Yes	No	No	7	EF	Breastfeeding only	NA	NA	NA
B00194	Female	30->40	c/section	Caesarean (Prior to labour onset)	normal weight	>=37	NA	No	spring	<=>188	No	White	No	Never smoked	Overweight	5	B	>=1	Yes	No	No	4	EF	Breastfeeding only	NA	NA	NA
B00196	Male	30->40	c/section	Caesarean (Prior to labour onset)	normal weight	>=37	NA	No	spring	<=>188	No	White	No	Ex-smoker(before preg)	Overweight	1	B	>=1	Yes	No	No	7	BL	Breastfeeding and bottle feeding	NA	NA	NA
B00203_T1	Male	30->40	c/section	Caesarean (Prior to labour onset)	normal weight	>=37	NA	No	spring	<=>188	No	Asian:Indian	No	Never smoked	Overweight	2	B	0	Yes	Yes	No	7	BB	Breastfeeding and bottle feeding	NA	NA	NA
B00203_T2	Male	30->40	c/section	Caesarean (Prior to labour onset)	low birth weight	>=37	NA	No	spring	<=>188	Yes	Asian:Indian	No	Never smoked	Overweight	2	B	0	Yes	Yes	No	7	BB	Breastfeeding and bottle feeding	NA	NA	NA
B00220	Male	30->40	vaginal	Spontaneous vaginal birth	normal weight	>=37	NA	No	spring	<=>188	No	White	Yes	Yes	Overweight	2	B	>=1	No	No	No	4	BL	Bottle feeding only	NA	NA	NA
B00222	Female	30->40	c/section	Caesarean (Prior to labour onset)	normal weight	>=37	NA	No	spring	<=>188	No	White	No	Never smoked	Overweight	5	B	>=1	Yes	No	No	7	BL	Breastfeeding only	NA	NA	NA
B00224	Female	30->40	vaginal	Spontaneous vaginal birth	low birth weight	>=37	NA	No	spring	<=>188	No	White	Yes	Ex-smoker(before preg)	Normal	3	B	>=1	No	No	Yes	7	BB	Breastfeeding only	NA	NA	NA
B00232	Female	30->40	vaginal	Instrumental vaginal birth (Forceps)	normal weight	>=37	NA	No	spring	<=>188	No	White	Yes	Never smoked	Normal	3	B	0	No	No	Yes	7	BL	Breastfeeding only	NA	NA	NA
B00234	Female	<30->40	vaginal	Instrumental vaginal birth (Forceps)	normal weight	>=37	NA	No	spring	>18	Yes	White	Yes	Ex-smoker(before preg)	Obesity	2	B	0	No	No	No	7	BL	Breastfeeding only	NA	NA	NA
B00235	Female	>40	vaginal	Spontaneous vaginal birth	normal weight	>=37	NA	No	spring	<=>188	No	White	Yes	Never smoked	Overweight	2	B	>=1	No	No	No	7	EF	Breastfeeding and bottle feeding	NA	NA	NA
B00236	Male	<30->40	vaginal	Spontaneous vaginal birth	normal weight	>=37	NA	No	spring	<=>188	No	Asian:Pakistani	Yes	Never smoked	Obesity	2	B	0	No	No	No	7	BB	Breastfeeding and bottle feeding	NA	NA	NA
B00238	Female	30->40	c/section	Caesarean (After labour onset)	normal weight	>=37	NA	No	spring	<=>188	No	White	No	Never smoked	Normal	2	B	>=1	Yes	No	No	7	EF	Breastfeeding only	NA	NA	NA
B00243	Male	<30->40	vaginal	Spontaneous vaginal birth	normal weight	>=37	NA	No	spring	>18	No	White	Yes	Yes	Overweight	2	B	0	No	No	No	7	BL	Bottle feeding only	NA	NA	NA
B00248	Male	30->40	vaginal	Spontaneous vaginal birth	low birth weight	<37w	NA	No	spring	<=>188	No	Asian:Indian	Yes	Never smoked	Overweight	2	B	>=1	No	No	No	7	BB	Bottle feeding only	NA	NA	NA
B00249	Female	<30->40	vaginal	Instrumental vaginal birth (Forceps)	normal weight	>=37	NA	No	spring	<=>188	No	White	Yes	Never smoked	Overweight	4	B	>=1	No	No	Yes	7	BL	Breastfeeding only	NA	NA	NA
B00252	Female	>40	c/section	Caesarean (Prior to labour onset)	normal weight	>=37	NA	No	spring	<=>188	No	Asian:Other	No	Never smoked	Normal	5	B	>=1	Yes	No	No	7	EF	Breastfeeding and bottle feeding	NA	NA	NA
B00253	Male	<30->40	vaginal	Instrumental vaginal birth (Forceps)	normal weight	>=37	NA	No	spring	<=>188	No	White	Yes	Never smoked	Normal	3	B	0	No	No	No	7	BB	Breastfeeding only	NA	NA	NA
B00264	Male	30->40	c/section	Caesarean (Prior to labour onset)	normal weight	>=37	NA	No	spring	>18	No	White	No	Never smoked	Overweight	2	B	0	Yes	No	No	4	EF	Breastfeeding only	NA	NA	NA
B00265	Male	<30->40	c/section	Caesarean (Prior to labour onset)	normal weight	>=37	NA	No	spring	<=>188	No	White	No	Ex-smoker(before preg)	Normal	5	B	0	Yes	No	No	4	EF	Bottle feeding only	NA	NA	NA
B00268	Female	<30->40	vaginal	Spontaneous vaginal birth	normal weight	>=37	NA	No	summer	<=>188	No	White	Yes	Never smoked	Normal	3	B	>=1	No	No	No	7	BL	NA	NA	NA	NA
B00269	Female	30->40	vaginal	Spontaneous vaginal birth	normal weight	>=37	NA	No	spring	>18	No	White	Yes	Never smoked	Obesity	4	B	>=1	No	No	Yes	7	EF	NA	NA	NA	NA
B00272	Male	30->40	c/section	Caesarean (Prior to labour onset)	normal weight	>=37	NA	No	spring	<=>188	No	White	No	Never smoked	Overweight	1	B	>=1	Yes	No	No	7	EF	Bottle feeding only	NA	NA	NA
B00506	Male	30->40	vaginal	Spontaneous vaginal birth	normal weight	>=37	NA	No	spring	<=>188	No	White	Yes	Never smoked	Overweight	NA	B	>=1	No	No	Yes	7	BL	Breastfeeding only	NA	NA	NA
B00507	Male	>40	c/section	Caesarean (Prior to labour onset)	normal weight	>=37	NA	No	spring	<=>188	No	White	No	Never smoked	Obesity	2	B	>=1	Yes	No	No	7	BB	Breastfeeding only	NA	NA	NA
B00509	Female	>40	vaginal	Spontaneous vaginal birth	normal weight	>=37	11.7	No	summer	>18	No	Asian:Indian	Yes	Never smoked	Overweight	4	B	>=1	No	No	No	4	BB	Breastfeeding and bottle feeding	Yes	Yes	Yes
B00518	Male	30->40	c/section	Caesarean (Prior to labour onset)	normal weight	<37w	NA	No	summer	<=>188	Yes	White	No	Never smoked	Obesity	3	B	>=1	Yes	No	No	7	EF	Breastfeeding only	NA	NA	NA
B00531	Male	<30->40	c/section	Caesarean (Prior to labour onset)	normal weight	>=37	NA	No	summer	<=>188	No	Asian:Indian	No	Never smoked	Obesity	NA	B	>=1	Yes	No	Yes	7	EF	Breastfeeding and bottle feeding	NA	NA	NA
B00532	Male	30->40	c/section	Caesarean (After labour onset)	normal weight	>=37	NA	No	summer	>18	No	White	No	Never smoked	Normal	3	B	0	Yes	No	No	7	EF	Breastfeeding and bottle feeding	NA	NA	NA
B00546	Male	30->40	vaginal	Spontaneous vaginal birth	normal weight	>=37	NA	No	summer	NA	No	White	Yes	Never smoked	Normal	4	B	>=1	No	No	Yes	7	BL	Breastfeeding only	NA	NA	NA
B00552	Female	30->40	vaginal	Spontaneous vaginal birth	normal weight	>=37	NA	No	summer	>18	No	White	Yes	Never smoked	Overweight	4	B	0	No	No	No	5	BL	Breastfeeding and bottle feeding	NA	NA	NA
B00553	Male	>40	c/section	Caesarean (After labour onset)	normal weight	<37w	NA	No	summer	>18	No	White	No	Never smoked	Normal	5	B	0	Yes	Yes	No	7	BL	Bottle feeding only	NA	NA	NA
B00560	Female	<30->40	vaginal	Spontaneous vaginal birth	normal weight	>=37	NA	No	summer	<=>188	No	White	Yes	Never smoked	Normal	4	B	0	No	No	No	7	BB	Breastfeeding only	NA	NA	NA
B00562_T1	Female	30->40	c/section	Caesarean (Prior to labour onset)	low birth weight	<37w	NA	Yes	summer	<=>188	No	White	No	Never smoked	Overweight	4	B	0	Yes	No	No	7	EF	NA	NA	NA	NA
B00562_T2	Female	30->40	c/section	Caesarean (Prior to labour onset)	low birth weight	<37w	NA	Yes	summer	<=>188	No	White	No	Never smoked	Overweight	4	B	0	Yes	No	No	7	EF	NA	NA	NA	NA
B00563	Female	<30->40	vaginal	Spontaneous vaginal birth	normal weight	>=37	NA	No	summer	<=>188	No	White	Yes	Yes	Overweight	1	B	0	No	No	No	4	BL	Breastfeeding and bottle feeding	NA	NA	NA
B00564	Male	30->40	c/section	Caesarean (After labour onset)	normal weight	>=37	NA	No	summer	<=>188	No	White	Yes	Ex-smoker(before preg)	Normal	4	B	0	Yes	No	No	7	EF	Breastfeeding only	NA	NA	NA
B00567	Male	30->40	c/section	Caesarean (Prior to labour onset)	normal weight	>=37	NA	No	summer	<=>188	No	White	No	Yes	Overweight	3	B	>=1	Yes	No	Yes	4	BL	NA	NA	NA	NA
B00569	Male	30->40	vaginal	Spontaneous vaginal birth	normal weight	>=37	NA	No	summer	<=>188	No	White	No	Never smoked	Overweight	5	B	>=1	No	No	Yes	7	BL	Breastfeeding and bottle feeding	NA	NA	NA
B00916	Female	30->40	vaginal	Spontaneous vaginal birth	normal weight	>=37	NA	No	summer	<=>188	Yes	White	Yes	Never smoked	Normal	5	B	>=1	No	No	Yes	7	BB	Breastfeeding only	NA	NA	NA
B00917	Female	30->40	vaginal	Spontaneous vaginal birth	normal weight	<37w	NA	No	summer	<=>188	No	White	Yes	Never smoked	Obesity	4	B	>=1	No	No	Yes	7	BL	Breastfeeding and bottle feeding	NA	NA	NA
B00922	Male	<30->40	vaginal	Instrumental vaginal birth (Forceps)	normal weight	>=37	NA	No	summer	>18	No	White	Yes	Never smoked	Obesity	5	B	0	Yes	Yes	Yes	7	EF	Breastfeeding and bottle feeding	NA	NA	NA
B00937	Male	30->40	c/section	Caesarean (Prior to labour onset)	low birth weight	<37w	NA	No	summer	<=>188	No	White	No	Ex-smoker(before preg)	Obesity	2	B	0	Yes	No	Yes	7	EF	Breastfeeding and bottle feeding	NA	NA	NA
B00965	Male	>40	c/section	Caesarean (Prior to labour onset)	normal weight	>=37	NA	No	summer	<=>188	No	Asian:Other	No	Never smoked	Overweight	2	B	>=1	NA	No	Yes	7	BL	NA	NA	NA	NA
B00982	Male	1	vaginal	Spontaneous vaginal birth	normal weight	>=37	NA	No	summer	<=>188	No	Black caribbean	Yes	Ex-smoker(before preg)	Underweight	2	B	>=1	No	No	No	7	BL	NA	NA	NA	NA
B00986	Male	30->40	vaginal	Spontaneous vaginal birth	normal weight	>=37	NA	No	summer	<=>188	No	White	Yes	Never smoked	Overweight	4	B	>=1	No	No	Yes	7	BL	Bottle feeding only	NA	NA	NA
B00990	Female	<30->40	vaginal	Spontaneous vaginal birth	normal weight	>=37	NA	No	summer	<=>188	No	NA	Yes	Never smoked	Normal	4	B	>=1	No	No	Yes	7	BL	Breastfeeding only	NA	NA	NA
B00992	Male	>40	c/section	Caesarean (Prior to labour onset)	normal weight	>=37	NA	No	summer	<=>188	No	White	No	Never smoked	Overweight	3	B	>=1	Yes	No	No	7	EF	NA	NA	NA	NA
B01002	Male	30->40	c/section	Caesarean (Prior to labour onset)	normal weight	>=37	NA	No	summer	<=>188	No	White	No	Never smoked	Normal	4	B	>=1	Yes	No	Yes	7	EF	Breastfeeding only	NA	NA	NA
B01003	Male	30->40	vaginal	Instrumental vaginal birth (Forceps)	normal weight	>=37	NA	No	summer	<=>188	No	White	Yes	Never smoked	Obesity	1	B	>=1	Yes	No	Yes	7	BL	NA	NA	NA	NA
B01021	Female	30->40	c/section	Caesarean (Prior to labour onset)	normal weight	>=37	NA	No	summer	<=>188	No	White	No	Never smoked	Overweight	5	B	0	Yes	No	Yes	7	BL	Breastfeeding and bottle feeding	NA	NA	NA
B01022	Female	30->40	vaginal	Spontaneous vaginal birth	normal weight	>=37	NA	Yes	summer	>18	No	White	Yes	Ex-smoker(before preg)	Normal	2	B	>=1	No	Yes	Yes	7	BL	Breastfeeding only	NA	NA	NA
B01027	Male	<30->40	vaginal	Spontaneous vaginal birth	normal weight	>=37	NA	No	summer	<=>188	No	White	Yes	Yes	Obesity	1	B	>=1	No	No	No	7	BL	Breastfeeding and bottle feeding	NA	NA	NA
B01034	Male	<30->40	c/section	Caesarean (Prior to labour onset)	normal weight	>=37	NA	No	summer	>18	No	Black African	No	Never smoked	Overweight	2	B	>=1	Yes	No	No	7	BL	Breastfeeding and bottle feeding	NA	NA	NA
B01038	Male	<30->40	vaginal	Spontaneous vaginal birth	normal weight	>=37	NA	No	summer	<=>188	No	White	Yes	Never smoked	Overweight	2	B	>=1	No	No	Yes	7	BL	NA	NA	NA	NA
B01039	Female	30->40	vaginal	Spontaneous vaginal birth	normal weight	>=37	NA	No	summer	<=>188	No	White	Yes	Never smoked	Normal	2	B	>=1	No	No	No	7	BL	Breastfeeding only	NA	NA	NA
B01042	Male	30->40	c/section	Caesarean (Prior to labour onset)	normal weight	>=37	NA	No	summer	<=>188	No	White	Yes	Never smoked	Obesity	5	B	>=1	Yes	No	Yes	7	EF	Breastfeeding only	NA	NA	NA
B01089	Female	30->40	c/section	Caesarean (Prior to labour onset)	normal weight	>=37	NA	No	summer	<=>188	No	White	No	Never smoked	Normal	2	B	>=1	Yes	No	Yes	7	EF	Breastfeeding and bottle feeding	NA	NA	NA
B01090	Male	30->40	vaginal	Instrumental vaginal birth (Forceps)	normal weight	>=37	NA	No	summer	>18	Yes	Mixed	Yes	Never smoked	Normal	5	B	0	No	No	No	7	EF	Bottle feeding only	NA	NA	NA
B01098	Female	<30->40	c/section	Caesarean (Prior to labour onset)	normal weight	>=37	NA	No	summer	<=>188	No	White	No	Ex-smoker(before preg)	Normal	4	B	>=1	Yes	No	No	7	BB	Breastfeeding only	NA	NA	NA
B01117	Female	30->40	vaginal	Spontaneous vaginal birth	normal weight	>=37	NA	No	summer	<=>188	No	Black African	No	Never smoked	Obesity	NA	B	>=1	No	No	No	4	BL	Breastfeeding and bottle feeding	NA	NA	NA
B01122	Male	<30->40	vaginal	Spontaneous vaginal birth	normal weight	>=37	NA	Unknown	summer	<=>188	No	White	Yes	Yes	Obesity	3	B	>=1	No	No	No	7	EF	Breastfeeding and bottle feeding	NA	NA	NA
B01124	Male	>40	c/section	Caesarean (Prior to labour onset)	normal weight	>=37	NA	No	summer	<=>188	No	Asian:Indian	No	Never smoked	Overweight	5	B	0	Yes	No	No	7	BB	Bottle feeding only	NA	NA	NA
B01128	Male	30->40	vaginal	Spontaneous vaginal birth	normal weight	>=37	NA	No	summer	<=>188	No	White	Yes	Never smoked	Normal	NA	B	>=1	No	No	Yes	7	BB	Breastfeeding only	NA	NA	NA
B01187	Male	30->40	vaginal	Spontaneous vaginal birth	normal weight	>=37	NA	No	summer	<=>188	No	White	Yes	Never smoked	Normal	2	B	>=1	No	No	Yes	7	EF	Breastfeeding only	NA	NA	NA
B01189	Male	<30->40	vaginal	Instrumental vaginal birth (Forceps)	normal weight	>=37	NA	No	summer	>18	No	White	Yes	Ex-smoker(before preg)	Overweight	3	B	0	Yes	No	Yes	7	BB	Breastfeeding and bottle feeding	NA	NA	NA
B01190	Male	30->40	c/section	Caesarean (Prior to labour onset)	normal weight	>=37	NA	No	summer	<=>188	Yes	White	No	Never smoked	Obesity	4	B	0	Yes	No	No	7	EF	Breastfeeding only	NA	NA	NA
B01193	Male	<30->40	c/section	Caesarean (Prior to labour onset)	normal weight	>=37	NA	No	summer	<=>188	No	White	No	Ex-smoker(before preg)	Obesity	3	B	>=1	Yes	No	Yes	4	EF	Breastfeeding and bottle feeding	NA	NA	NA
B01194	Male	<30->40	vaginal	Spontaneous vaginal birth	normal weight	>=37	NA	No	summer	<=>188	No	White	Yes	Never smoked	Normal	5	B	>=1	No	No	No	7	BB	Bottle feeding only	NA	NA	NA
B01196	Male	30->40	vaginal	Spontaneous vaginal birth	normal weight	>=37	NA	No	summer	<=>188	No	White	No	Never smoked	Normal	5	B	>=1	No	No	Yes	7	BL	Bottle feeding only	NA	NA	NA
B01217	Male	<30->40	c/section	Caesarean (After labour onset)	normal weight	>=37	NA	No	summer	<=>188	No	White	No	Never smoked	Normal	3	B	0	Yes	No	No	7	EF	Breastfeeding and bottle feeding	NA	NA	NA
B01218	Male	30->40	vaginal	Spontaneous vaginal birth	normal weight	>=37	NA	No	summer	<=>188	No	Asian:Indian	Yes	Never smoked	Overweight	1	B	>=1	No	No	Yes	7	BL	NA	NA	NA	NA
B01220	Male	30->40	c/section	Caesarean (Prior to labour onset)	normal weight	>=37	NA	No	summer	<=>188	No	Asian:Pakistani	No	Never smoked	Overweight	5	B	>=1	Yes	No	No	7	EF	Breastfeeding and bottle feeding	NA	NA	NA
B01234	Male	30->40	vaginal	Spontaneous vaginal birth	normal weight	>=37	NA	No	summer	<=>188	No	White	Yes	Never smoked	Normal	4	B	>=1	No	Yes	Yes	7	EF	Breastfeeding only	NA	NA	NA
B01235	Male	30->40	vaginal	Instrumental vaginal birth (Ventouse)	normal weight	>=37	NA	No	summer	<=>188	No	White	Yes	Never smoked	Normal	2	B	0	No	No	No	7	BL	Breastfeeding only	NA	NA	NA
B01236	Male	<30->40	c/section	Caesarean (After labour onset)	normal weight	>=37	12.2667	No	summer	<=>188	Yes	Black African	No	Never smoked	Overweight	2	B	0	Yes	No	No	7	EF	Breastfeeding only	Yes	Yes	Yes
B01242	Male	>40	c/section	Caesarean (Prior to labour onset)	normal weight	>=37	11.5	No	summer	<=>188	No	White	No	Never smoked	Normal	3	B	0	Yes	No	No	7	EF	Breastfeeding and bottle feeding	Yes	Yes	Yes
B01247	Male	30->40	vaginal	Instrumental vaginal birth (Forceps)	normal weight	>=37	NA	No	summer	>18	No	White	Yes	Never smoked	Normal	5	B	0	No	No	No	7	EF	Breastfeeding and bottle feeding	NA	NA	NA
B01256	Male	30->40	c/section	Caesarean (Prior to labour onset)	normal weight	>=37	12.2	No	summer	<=>188	No	White	No	Yes	Obesity	3	B	0	Yes	No	No	7	BB	Bottle feeding only	No	Yes	Yes
B01261	Female	<30->40	vaginal	Spontaneous vaginal birth	normal weight	>=37	NA	No	summer	<=>188	Yes	White	Yes	Never smoked	Obesity	5	B	>=1	No	No	No	7	BL	Bottle feeding only	NA	NA	NA
B01265	Female	30->40	vaginal	Spontaneous vaginal birth	normal weight	>=37	11.9333	No	summer	<=>188	No	White	Yes	Never smoked	Overweight	5	B	>=1	No	No	No	7	BL	Bottle feeding only	No	Yes	No
B01277	Female	<30->40	vaginal	Spontaneous vaginal birth	normal weight	>=37	NA	No	summer	<=>188	No	White	Yes	Never smoked	Obesity	3	B	0	No	No	No	7	BL	Breastfeeding only	NA	NA	NA
B01278	Female	30->40	c/section	Caesarean (Prior to labour onset)	normal weight	>=37	12.0333	No	summer	<=>188	Yes	Other	No	Never smoked	Obesity	3	B	>=1	Yes	No	No	7	BL	Breastfeeding only	Yes	Yes	Yes
B01279	Male	<30->40	c/section	Caesarean (Prior to labour onset)	normal weight	>=37	NA	No	summer	<=>188	No	White	No	Never smoked	Overweight	3	B	>=1	Yes	No	Yes	4	EF	Breastfeeding only	NA	NA	NA
B01284	Male	30->40	vaginal	Spontaneous vaginal birth	normal weight	>=37	11.2333	No	summer	<=>188	No	White	No	Never smoked	Normal	1	B	>=1	No	No	No	7	BL	Bottle feeding only	No	Yes	Yes
B01294	Male	<30->40	vaginal	Spontaneous vaginal birth	normal weight	>=37	NA	No	summer	NA	No	White	Yes	Ex-smoker(before preg)	Normal	1	B	0	No	No	No	7	BL	Bottle feeding only	NA	NA	NA
B01299	Male	30->40	vaginal	Spontaneous vaginal birth	normal weight	>=37	NA	No	summer	NA	No	White	No	Never smoked	Obesity	5	B	>=1	No	No	Yes	7	BL	Bottle feeding only	NA	NA	NA
B01326	Male	<30->40	c/section	Caesarean (Prior to labour onset)	normal weight	>=37	NA	No	summer	>18	No	Asian:Pakistani	No	Never smoked	Obesity	4	B	0	Yes	Yes	No	4	EF	Breastfeeding and bottle feeding	NA	NA	NA
B01335	Male	30->40	c/section	Caesarean (Prior to labour onset)	normal weight	>=37	NA	No	summer	<=>188	No	Asian:Indian	No	Never smoked	Normal	5	B	>=1	Yes	No	No	7	BL	Breastfeeding and bottle feeding	NA	NA	NA
B01339	Male	>40	vaginal	Spontaneous vaginal birth	normal weight	>=37	11.5	No	summer	<=>188	No	White	No	Never smoked	Overweight	2	B	>=1	No	No	No	7	BL	Bottle feeding only	No	Yes	Yes
B01340	Male	1	vaginal	Instrumental vaginal birth (Forceps)	normal weight	>=37	NA	No	summer	<=>188	No	White	Yes	Ex-smoker(before preg)	Normal	1	B	0	No	No	No	7	BB	NA	NA	NA	NA
B01345	Female	30->40	c/section	Caesarean (Prior to labour onset)	normal weight	>=37	NA	No	summer	<=>188	No	White	No	Never smoked	Normal	4	B	>=1	Yes	No	No	4	EF	Breastfeeding and bottle feeding	NA	NA	NA
B01349	Female	<30->40	vaginal	Spontaneous vaginal birth	normal weight	>=37	NA	No	summer	<=>188	No	White	Yes	Never smoked	Overweight	5	B	0	No	No	No	7	BL	Breastfeeding only	NA	NA	NA
B01356	Female	30->40	vaginal	Instrumental vaginal birth (Forceps)	normal weight	>=37	NA	No	summer	<=>188	No	Mixed	Yes	Never smoked	Normal	1	B	0	No	No	No	7	EF	Breastfeeding and bottle feeding	NA	NA	NA
B01364	Male	30->40	vaginal	Instrumental vaginal birth (Forceps)	normal weight	>=37	11.4333	No	summer	<=>188	No	White	No	Never smoked	Obesity	2	B	0	No	No	No	7	BL	Bottle feeding only	No	Yes	Yes
B01365	Male	30->40	c/section	Caesarean (Prior to labour onset)	normal weight	>=37	11.3667	No	summer	<=>188	No	White	Yes	Never smoked	Normal	3	B	>=1	Yes	No	Yes	7	BB	Breastfeeding only	Yes	Yes	Yes
B01368	Male	<30->40	vaginal	Spontaneous vaginal birth	normal weight	>=37	NA	No	summer	<=>188	No	Mixed	Yes	Never smoked	Overweight	4	B	0	No	No	Yes	7	BL	Breastfeeding and bottle feeding	NA	NA	NA
B01372_T1	Male	30->40	c/section	Caesarean (After labour onset)	low birth weight	<37w	11.5667	No	summer	<=>188	Yes	White	Yes	Never smoked	Normal	4	B	0	Yes	No	No	7	EF	NA	Yes	Yes	Yes
B01372_T2	Female	30->40	c/section	Caesarean (After labour onset)	low birth weight	<37w	NA	No	summer	<=>188	Yes	White	Yes	Never smoked	Normal	4	B	0	Yes	No	No	7	EF	Breastfeeding and bottle feeding	Yes	Yes	Yes
B01373	Female	<30->40	vaginal	Spontaneous vaginal birth	normal weight	>=37	12.4333	No	summer	<=>188	No	White	No	Never smoked	Obesity	NA	B	>=1	No	No	No	7	BL	Bottle feeding only	No	Yes	Yes
B01374	Female	<30->40	c/section	Caesarean (Prior to labour onset)	normal weight	>=37	12	No	summer	<=>188	No	White	No	Never smoked	Overweight	1	B	>=1	Yes	No	Yes	7	EF	Breastfeeding and bottle feeding	Yes	Yes	Yes
B01375	Female	<30->40	vaginal	Spontaneous vaginal birth	normal weight	>=37	NA	No	summer	<=>188	No	Asian:Indian	Yes	Never smoked	Normal	NA	B	>=1	No	No	Yes	7	BB	Breastfeeding only	NA	NA	NA
B01406	Female	<30->40	vaginal	Spontaneous vaginal birth	normal weight	>=37	11.2333	No	autum	<=>188	No	White	Yes	Never smoked	Overweight	2	B	0	No	No	Yes	7	BL	Breastfeeding only	Yes	Yes	Yes
B01408	Male	30->40	vaginal	Instrumental vaginal birth (Forceps)	normal weight	>=37	14.2667	No	autum	<=>188	No	White	Yes	Never smoked	Normal	5	B	>=1	No	No	No	7	BL	Breastfeeding only	Yes	Yes	Yes
B01409	Male	<30->40	vaginal	Instrumental vaginal birth (Forceps)	normal weight	>=37	NA	No	summer	>18	No	Mixed	Yes	Never smoked	Normal	3	B	0	No	No	Yes	7	BL	Breastfeeding and bottle feeding	NA	NA	NA
B01413	Male	30->40	vaginal	Spontaneous vaginal birth	normal weight	>=37	NA	No	autum	<=>188	No	White	Yes	Never smoked	Overweight	1	B	>=1	No	No	Yes	7	BL	Breastfeeding only	NA	NA	NA
B01415	Male	30->40	c/section	Caesarean (Prior to labour onset)	normal weight	>=37	11.1	No	autum	<=>188	No	White	No	Never smoked	Normal	2	B	>=1	Yes	No	Yes	7	EF	Bottle feeding only	No	Yes	Yes
B01416	Female	30->40	vaginal	Spontaneous vaginal birth	normal weight	>=37	11.1667	No	summer	<=>188	No	White	Yes	Never smoked	Overweight	2	B	>=1	No	No	Yes	7	BB	Breastfeeding only	Yes	Yes	Yes
B01417	Female	30->40	vaginal	Spontaneous vaginal birth	normal weight	>=37	11.1	No	autum	>18	No	White	Yes	Never smoked	Normal	5	B	0	No	NA	Yes	4	EF	Breastfeeding and bottle feeding	Yes	Yes	Yes
B01420	Male	<30->40	c/section	Caesarean (Prior to labour onset)	normal weight	>=37	NA	No	autum	<=>188	No	White	No	Never smoked	Normal	5	B	0	Yes	No	No	4	EF	Breastfeeding only	NA	NA	NA
B01421	Female	30->40	vaginal	Spontaneous vaginal birth	normal weight	>=37	11.3333	No	autum	<=>188	Yes	White	NA	Never smoked	Normal	4	B	0	No	No	No	7	EF	NA	No	Yes	Yes
B01423	Female	30->40	vaginal	Spontaneous vaginal birth	normal weight	>=37	11.1333	No	autum	>18	No	White	Yes	Never smoked	Overweight	3	B	0	No	No	No	7	BL	NA	No	Yes	Yes
B01424	Female	>40	c/section	Caesarean (After labour onset)	low birth weight	<37w	NA	No	summer	<=>188	No	White	No	Ex-smoker(before preg)	Overweight	5	B	>=1	Yes	No	No	7	EF	Breastfeeding only	NA	NA	NA
B01438	Female	<30->40	vaginal	Spontaneous vaginal birth	normal weight	>=37	11.1	No	autum	<=>188	No	White	Yes	Never smoked	Normal	1	B	>=1	No	No	No	7	BB	Bottle feeding only	Yes	Yes	Yes
B01450_T1	Female	30->40	c/section	Caesarean (After labour onset)	low birth weight	>=37	10.9333	No	autum	>18	No	White	No	Never smoked	Overweight	3	B	0	Yes	No	No	7	EF	Breastfeeding and bottle feeding	Yes	Yes	Yes
B01450_T2	Male	30->40	c/section	Caesarean (After labour onset)	normal weight	>=37	10.9333	No	autum	>18	Yes	White	No	Never smoked	Overweight	3	B	0	Yes	No	No	7	EF	Breastfeeding and bottle feeding	Yes	Yes	Yes
B01461	Male	>40	vaginal	Spontaneous vaginal birth	normal weight	>=37	NA	Yes	autum	<=>188	Yes	Asian:Indian	No	Never smoked	Overweight	3	B	>=1	Yes	Yes	No	7	BL	Bottle feeding only	NA	NA	NA
B01464	Female	<30->40	c/section	Caesarean (After labour onset)	normal weight	>=37	NA	No	autum	<=>188	No	Asian:Indian	No	Never smoked	Obesity	3	B	0	Yes	Yes	No	7	EF	Breastfeeding and bottle feeding	NA	NA	NA
B01471	Female	30->40	c/section	Caesarean (Prior to labour onset)	normal weight	>=37	NA	No	autum	>18	Yes	White	No	Never smoked	Obesity	2	B	0	Yes	No	No	7	EF	Breastfeeding only	NA	NA	NA
B01472	Male	30->40	c/section	Caesarean (Prior to labour onset)	normal weight	>=37	10.9667	No	autum	<=>188	No	White	No	Never smoked	Normal	1	B	0	Yes	No	No	7	BB	Bottle feeding only	Yes	Yes	Yes
B01497	Male	<30->40	vaginal	Spontaneous vaginal birth	normal weight	>=37	10.7333	No	autum	<=>188	No	White	Yes	Never smoked	Normal	4	B	0	No	No	No	7	BL	Breastfeeding only	Yes	Yes	Yes
B01504	Female	<30->40	vaginal	Instrumental vaginal birth (Forceps)	normal weight	>=37	NA	No	autum	<=>188	No	White	Yes	Never smoked	Normal	4	B	0	No	No	Yes	7	BL	Bottle feeding only	NA	NA	NA
B01536	Male	30->40	c/section	Caesarean (After labour onset)	normal weight	>=37	10.4667	No	autum	>18	No	White	No	Ex-smoker(before preg)	Overweight	1	B	>=1	Yes	No	No	7	EF	Breastfeeding and bottle feeding	Yes	Yes	Yes
B01539	Female	30->40	vaginal	Spontaneous vaginal birth	normal weight	>=37	10.4333	No	autum	<=>188	Yes	White	Yes	Never smoked	Obesity	5	B	>=1	No	No	No	4	BL	Bottle feeding only	No	Yes	Yes
B01540	Female	30->40	vaginal	Instrumental vaginal birth (Forceps)	normal weight	>=37	10.5	No	autum	>18	No	White	No	Never smoked	Normal	2	B	0	No	No	Yes	7	BL	Breastfeeding only	Yes	No	Yes
B01543	Male	<30->40	vaginal	Spontaneous vaginal birth	normal weight	>=37	NA	No	autum	<=>188	No	White	Yes	Never smoked	Normal	4	B	0	No	No	No	7	EF	Breastfeeding only	NA	NA	NA
B01572	Female	<30->40	vaginal	Spontaneous vaginal birth	normal weight	>=37	10.4333	No	autum	>18	No	White	Yes	Ex-smoker(before preg)	Normal	1	B	0	No	No	Yes	7	EF	NA	Yes	No	Yes
B01574	Male	30->40	c/section	Caesarean (After labour onset)	normal weight	>=37	10.4667	No	autum	<=>188	No	White	No	Never smoked	Overweight	5	B	0	Yes	No	No	4	BB	Bottle feeding only	No	Yes	Yes
B01600	Female	30->40	c/section	Caesarean (Prior to labour onset)	normal weight	>=37	10.3667	No	autum	<=>188	No	Other	Yes	Never smoked	Overweight	2	B	>=1	Yes	No	Yes	7	EF	Breastfeeding only	Yes	No	Yes
B01610	Female	<30->40	vaginal	Instrumental vaginal birth (Forceps)	normal weight	>=37	NA	No	autum	<=>188	No	White	No	Never smoked	Normal	1	B	0	No	No	No	7	EF	NA	NA	NA	NA
B01612	Female	<30->40	c/section	Caesarean (Prior to labour onset)	normal weight	>=37	NA	No	autum	<=>188	No	White	No	Ex-smoker(before preg)	Overweight	2	B	>=1	Yes	No	No	4	EF	Bottle feeding only	NA	NA	NA
B01613	Male	<30->40	vaginal	Spontaneous vaginal birth	normal weight	>=37	NA	No	autum	<=>188	No	White	Yes	Never smoked	Overweight	5	B	0	No	No	Yes	7	BB	Breastfeeding only	NA	NA	NA
B01616	Male	<30->40	vaginal	Spontaneous vaginal birth	normal weight	>=37	NA	No	autum	<=>188	Yes	White	No	Never smoked	Overweight	4	B	>=1	No	Yes	No	7	BL	Bottle feeding only	NA	NA	NA
B01626	Female	>40	vaginal	Instrumental vaginal birth (Ventouse)	low birth weight	<37w	10.6	No	autum	<=>188	No	White	Yes	Never smoked	Normal	2	B	0	No	No	Yes	7	BL	NA	Yes	No	Yes
B01627	Female	30->40	vaginal	Spontaneous vaginal birth	low birth weight	<37w	10.3333	No	autum	>18	No	White	Yes	Never smoked	Normal	4	B	0	No	No	No	7	EF	Breastfeeding and bottle feeding	Yes	Yes	Yes
B01630	Female	30->40	c/section	Caesarean (Prior to labour onset)	normal weight	>=37	NA	No	autum	<=>188	No	White	No	Never smoked	Normal	4	B	>=1	Yes	Yes	Yes	7	BL	Breastfeeding and bottle feeding	NA	NA	NA
B01631	Male	<30->40	c/section	Caesarean (Prior to labour onset)	normal weight	>=37	NA	No	autum	<=>188	No	White	No	Never smoked	Overweight	5	B	>=1	Yes	No	No	7	EF	Breastfeeding only	NA	NA	NA
B01633	Male	30->40	vaginal	Spontaneous vaginal birth	normal weight	>=37	NA	No	autum	<=>188	Yes	White	Yes	Never smoked	Obesity	5	B	>=1	No	No	Yes	7	BL	Breastfeeding only	NA	NA	NA
B01635	Male	30->40	vaginal	Spontaneous vaginal birth	normal weight	>=37	NA	No	autum	<=>188	Yes	Asian:Indian	No	Never smoked	Obesity	3	B	>=1	No	No	No	7	BB	NA	NA	NA	NA
B01664	Female	30->40	vaginal	Spontaneous vaginal birth	normal weight	>=37	10.0333	No	autum	<=>188	No	White	Yes	Never smoked	Normal	4	B	>=1	No	No	Yes	7	EF	Breastfeeding only	Yes	Yes	Yes
B01665	Female	>40	c/section	Caesarean (Prior to labour onset)	normal weight	>=37	NA	No	autum	<=>188	No	White	No	Never smoked	Obesity	5	B	0	Yes	No	No	7	EF	Breastfeeding and bottle feeding	NA	NA	NA
B01668	Male	30->40	vaginal	Spontaneous vaginal birth	normal weight	>=37	10.2333	No	autum	<=>188	No	White	Yes	Ex-smoker(before preg)	Normal	5	B	0	No	No	Yes	7	BL	NA	Yes	Yes	Yes
B01670	Female	30->40	vaginal	Instrumental vaginal birth (Forceps)	normal weight	>=37	10.0667	No	autum	<=>188	No	White	Yes	Never smoked	Obesity	1	B	0	No	No	No	7	BL	Breastfeeding and bottle feeding	Yes	Yes	Yes
B01706	Female	30->40	vaginal	Spontaneous vaginal birth	normal weight	>=37	NA	No	autum	<=>188	No	White	Yes	Never smoked	Obesity	4	B	>=1	No	No	Yes	7	BB	Breastfeeding and bottle feeding	NA	NA	NA
B01710	Male	>40	vaginal	Spontaneous vaginal birth	normal weight	>=37	NA	Yes	autum	<=>188	No	White	Yes	Yes	Obesity	4	B	>=1	No	Yes	No	7	EF	NA	NA	NA	NA
B01711	Female	1	vaginal	Spontaneous vaginal birth	normal weight	>=37	NA	No	autum	<=>188	No	White	No	Yes	Obesity	3	B	0	No	No	No	4	BB	NA	NA	NA	NA
B01712	Male	>40	c/section	Caesarean (Prior to labour onset)	normal weight	<37w	9.73333	Yes	autum	<=>188	Yes	White	No	Never smoked	Obesity	1	B	>=1	Yes	No	No	7	EF	NA	Yes	Yes	Yes
B01714	Female	30->40	vaginal	Spontaneous vaginal birth	normal weight	>=37	9.76667	No	autum	<=>188	Yes	White	Yes	Yes	Obesity	4	B	0	No	No	No	7	EF	Breastfeeding and bottle feeding	Yes	Yes	Yes
B01716	Female	30->40	vaginal	Spontaneous vaginal birth	normal weight	>=37	9.8	No	autum	<=>188	No	White	Yes	Never smoked	Obesity	4	B	>=1	No	No	No	7	EF	NA	Yes	Yes	Yes
B01717	Female	<30->40	vaginal	Spontaneous vaginal birth	normal weight	>=37	NA	No	autum	<=>188	No	White	Yes	Never smoked	Normal	NA	B	0	No	No	No	7	BB	Bottle feeding only	NA	NA	NA
B01719	Male	30->40	vaginal	Spontaneous vaginal birth	normal weight	>=37	9.9	No	autum	<=>188	No	White	Yes	Ex-smoker(before preg)	Overweight	4	B	>=1	No	No	No	7	BL	Breastfeeding only	Yes	No	Yes
B01725	Male	30->40	c/section	Caesarean (Prior to labour onset)	normal weight	>=37	NA	No	autum	<=>188	No	White	No	Never smoked	Overweight	5	B	0	Yes	No	No	7	EF	Breastfeeding and bottle feeding	NA	NA	NA
B01729	Male	30->40	vaginal	Spontaneous vaginal birth	normal weight	>=37	10.0667	No	autum	<=>188	No	White	Yes	Never smoked	Normal	5	B	0	No	No	Yes	7	BL	Breastfeeding only	Yes	Yes	Yes
B01730	Male	<30->40	vaginal	Instrumental vaginal birth (Forceps)	normal weight	>=37	NA	Yes	autum	<=>188	Yes	White	No	Ex-smoker(before preg)	Normal	3	B	0	No	No	No	7	BL	NA	NA	NA	NA
B01731	Female	<30->40	vaginal	Spontaneous vaginal birth	normal weight	>=37	NA	No	autum	<=>188	No	White	Yes	Never smoked	Obesity	3	B	0	No	No	No	7	BL	NA	NA	NA	NA
B01733	Male	30->40	c/section	Caesarean (After labour onset)	normal weight	>=37	NA	No	autum	<=>188	No	White	No	Ex-smoker(before preg)	Overweight	3	B	0	Yes	No	No	7	EF	Breastfeeding only	NA	NA	NA
B01735	Male	30->40	vaginal	Spontaneous vaginal birth	normal weight	>=37	NA	No	autum	<=>188	No	White	Yes	Never smoked	Normal	5	B	>=1	No	No	Yes	7	BL	Breastfeeding only	NA	NA	NA
B01771	Female	30->40	vaginal	Spontaneous vaginal birth	normal weight	>=37	9.93333	No	autum	<=>188	No	White	Yes	Never smoked	Obesity	4	B	>=1	No	No	Yes	7	BL	Breastfeeding and bottle feeding	Yes	Yes	Yes
B01772	Female	30->40	c/section	Caesarean (Prior to labour onset)	normal weight	>=37	9.5	No	autum	<=>188	No	White	Yes	Never smoked	Normal	1	B	>=1	Yes	No	No	7	BL	NA	No	No	Yes
B01773	Male	30->40	vaginal	Spontaneous vaginal birth	normal weight	>=37	9.76667	No	autum	<=>188	No	White	Yes	Never smoked	Overweight	1	B	>=1	No	No	Yes	7	BB	NA	Yes	Yes	Yes
B01775	Female	30->40	vaginal	Spontaneous vaginal birth	normal weight	>=37	NA	No	autum	<=>188	No	White	No	Ex-smoker(before preg)	Obesity	1	B	>=1	Yes	Yes	No	7	EF	NA	NA	NA	NA
B01777	Male	30->40	vaginal	Spontaneous vaginal birth	normal weight	>=37	NA	No	autum	>18	No	White	Yes	Never smoked	Overweight	3	B	0	No	No	No	7	BL	Breastfeeding only	NA	NA	NA
B01782	Female	<30->40	vaginal	Spontaneous vaginal birth	normal weight	>=37	9.6	No	autum	>18	No	Asian:Indian	Yes	Never smoked	Obesity	1	B	>=1	No	No	Yes	7	BB	Breastfeeding only	Yes	Yes	Yes
B01786	Male	30->40	vaginal	Spontaneous vaginal birth	normal weight	>=37	9.76667	Yes	autum	<=>188	Yes	White	Yes	Never smoked	Normal	4	B	>=1	No	No	No	7	EF	NA	Yes	Yes	Yes
B01787_T1	Male	30->40	vaginal	Spontaneous vaginal birth	low birth weight	<37w	9.56667	Yes	autum	<=>188	No	Mixed	Yes	Never smoked	Obesity	5	B	>=1	Yes	No	No	7	EF	Breastfeeding and bottle feeding	Yes	No	Yes
B01787_T2	Female	30->40	vaginal	Spontaneous vaginal birth	low birth weight	<37w	9.56667	No	autum	<=>188	Yes	Mixed	No	Never smoked	Obesity	5	B	>=1	Yes	No	Yes	7	EF	Breastfeeding and bottle feeding	Yes	Yes	Yes
B01789	Female	30->40	c/section	Caesarean (Prior to labour onset)	normal weight	>=37	9.63333	No	autum	<=>188	No	White	No	Never smoked	Obesity	3	B	>=1	Yes	No	No	7	BB	Breastfeeding and bottle feeding	Yes	Yes	Yes
B01791	Male	<30->40	vaginal	Spontaneous vaginal birth	normal weight	>=37	NA	No	autum	<=>188	No	White	Yes	Yes	Normal	3	B	0	No	No	Yes	7	BB	Breastfeeding and bottle feeding	NA	NA	NA
B01794	Male	<30->40	c/section	Caesarean (Prior to labour onset)	normal weight	>=37	NA	No	autum	<=>188	No	White	No	Ex-smoker(before preg)	Overweight	2	B	>=1	Yes	No	No	7	EF	Breastfeeding and bottle feeding	NA	NA	NA
B01796	Female	30->40	c/section	Caesarean (Prior to labour onset)	normal weight	>=37	9.56667	No	autum	<=>188	Yes	White	No	Never smoked	Overweight	2	B	>=1	Yes	No	Yes	7	BL	NA	No	Yes	Yes
B01797	Male	30->40	vaginal	Instrumental vaginal birth (Forceps)	normal weight	>=37	9.46667	No	autum	<=>188	Yes	White	Yes	Never smoked	Normal	5	B	0	No	No	Yes	7	BL	NA	Yes	Yes	Yes
B01798	Male	30->40	vaginal	Spontaneous vaginal birth	normal weight	>=37	9.33333	No	autum	<=>188	No	Asian:Other	Yes	Never smoked	Normal	3	B	>=1	No	No	No	4	BL	Breastfeeding and bottle feeding	Yes	No	Yes
B01799	Female	<30->40	vaginal	Spontaneous vaginal birth	normal weight	>=37	9.36667	No	autum	<=>188	No	White	Yes	Never smoked	Normal	3	B	>=1	No	No	No	7	BL	Breastfeeding and bottle feeding	Yes	No	Yes
B01800	Female	>40	c/section	Caesarean (Prior to labour onset)	normal weight	>=37	NA	No	autum	<=>188	No	White	No	Never smoked	Overweight	4	B	>=1	Yes	No	No	7	EF	Bottle feeding only	NA	NA	NA
B01813	Female	30->40	vaginal	Instrumental vaginal birth (Forceps)	normal weight	>=37	9.26667	No	autum	<=>188	No	White	Yes	Never smoked	Overweight	5	B	0	No	No	Yes	4	BL	Breastfeeding only	Yes	Yes	Yes
B01822	Male	<30->40	vaginal	Spontaneous vaginal birth	normal weight	>=37	NA	No	autum	<=>188	No	White	Yes	Never smoked	Normal	4	B	0	No	No	No	7	BB	Breastfeeding only	NA	NA	NA
B01829	Male	30->40	vaginal	Spontaneous vaginal birth	normal weight	>=37	11.4667	No	autum	<=>188	No	White	Yes	Never smoked	Underweight	5	B	>=1	No	No	No	7	EF	Breastfeeding only	Yes	Yes	Yes
B01847	Female	<30->40	vaginal	Spontaneous vaginal birth	normal weight	>=37	9.4	No	autum	<=>188	No	White	Yes	Never smoked	Obesity	NA	B	0	No	No	Yes	7	BL	Breastfeeding and bottle feeding	No	Yes	Yes
B01848	Female	<30->40	c/section	Caesarean (Prior to labour onset)	normal weight	>=37	NA	No	autum	<=>188	No	White	No	Never smoked	Normal	NA	B	>=1	Yes	No	No	7	EF	Breastfeeding only	NA	NA	NA
B01851	Female	<30->40	vaginal	Spontaneous vaginal birth	normal weight	>=37	9.1	No	autum	>18	No	Asian:Indian	Yes	Never smoked	Underweight	2	B	0	No	No	No	7	BB	Breastfeeding and bottle feeding	No	Yes	Yes
B01887	Male	<30->40	vaginal	Instrumental vaginal birth (Forceps)	normal weight	>=37	NA	No	autum	<=>188	Yes	Asian:Indian	No	Never smoked	Normal	1	B	0	No	No	No	7	BB	Breastfeeding and bottle feeding	NA	NA	NA
B01890	Female	30->40	c/section	Caesarean (Prior to labour onset)	normal weight	>=37	7.76667	No	winter	<=>188	No	White	Yes	Ex-smoker(before preg)	Obesity	2	B	0	Yes	No	No	7	EF	Breastfeeding only	Yes	Yes	Yes
B01891	Male	30->40	vaginal	Spontaneous vaginal birth	normal weight	>=37	NA	No	autum	<=>188	No	White	No	Never smoked	Normal	1	B	0	No	No	No	4	EF	Breastfeeding only	NA	NA	NA
B01892	Male	30->40	c/section	Caesarean (After labour onset)	normal weight	>=37	NA	No	autum	>18	No	White	No	Never smoked	Obesity	4	B	0	Yes	No	No	7	EF	Bottle feeding only	NA	NA	NA
B01904	Female	<30->40	vaginal	Spontaneous vaginal birth	normal weight	>=37	NA	No	autum	>18	No	White	Yes	Never smoked	Overweight	4	B	0	No	No	Yes	7	BL	Breastfeeding and bottle feeding	NA	NA	NA
B01905	Male	30->40	vaginal	Spontaneous vaginal birth	normal weight	>=37	NA	No	autum	<=>188	No	Other	Yes	Never smoked	Normal	1	B	>=1	No	Yes	No	7	BB	Breastfeeding only	NA	NA	NA
B01906	Male	30->40	c/section	Caesarean (After labour onset)	normal weight	>=37	10.4	Yes	autum	>18	No	White	No	Ex-smoker(before preg)	Overweight	3	B	0	Yes	Yes	No	7	EF	Breastfeeding and bottle feeding	Yes	Yes	Yes
B01944	Male	30->40	vaginal	Instrumental vaginal birth (Forceps)	normal weight	>=37	8.93333	No	autum	>18	No	White	Yes	Never smoked	Overweight	5	B	0	No	No	No	7	BB	Breastfeeding only	Yes	Yes	Yes
B01947	Male	>40	c/section	Caesarean (Prior to labour onset)	normal weight	>=37	NA	No	autum	<=>188	No	Black African	No	Never smoked	Obesity	2	B	>=1	Yes	No	No	7	EF	Breastfeeding only	NA	NA	NA
B01948	Female	<30->40	vaginal	Spontaneous vaginal birth	low birth weight	>=37	NA	No	autum	<=>188	No	Mixed	Yes	Never smoked	Underweight	1	B	>=1	No	No	Yes	7	BL	Bottle feeding only	NA	NA	NA
B01954	Female	30->40	c/section	Caesarean (Prior to labour onset)	normal weight	>=37	10.6667	No	autum	<=>188	No	White	No	Never smoked	Obesity	3	B	>=1	Yes	No	No	7	EF	NA	Yes	Yes	Yes
B01956	Male	30->40	vaginal	Spontaneous vaginal birth	normal weight	>=37	8.86667	No	autum	<=>188	No	White	Yes	Yes	Overweight	4	B	>=1	No	No	Yes	7	BB	Breastfeeding only	Yes	Yes	Yes
B02002	Female	30->40	c/section	Caesarean (Prior to labour onset)	normal weight	>=37	9.36667	No	autum	<=>188	No	White	No	Never smoked	Normal	5	B	>=1	Yes	No	No	7	EF	Breastfeeding only	No	No	Yes
B02005	Male	<30->40	c/section	Caesarean (Prior to labour onset)	normal weight	>=37	NA	No	autum	<=>188	No	White	No	Never smoked	Obesity	4	B	>=1	Yes	No	Yes	7	BB	Bottle feeding only	NA	NA	NA
B02011	Male	>40	vaginal	Spontaneous vaginal birth	normal weight	>=37	NA	No	autum	<=>188	Yes	White	No	Never smoked	Overweight	5	B	>=1	No	No	No	7	BB	NA	NA	NA	NA
B02029	Female	<30->40	c/section	Caesarean (Prior to labour onset)	normal weight	>=37	8.7	No	autum	<=>188	No	Mixed	No	Never smoked	Normal	4	B	0	Yes	No	Yes	7	EF	Breastfeeding and bottle feeding	Yes	Yes	Yes
B02036	Male	>40	c/section	Caesarean (Prior to labour onset)	normal weight	>=37	NA	No	autum	<=>188	No	Asian:Indian	No	Never smoked	Normal	2	B	>=1	Yes	No	No	7	EF	Breastfeeding only	NA	NA	NA
B02069	Male	30->40	c/section	Caesarean (Prior to labour onset)	normal weight	>=37	8.56667	No	autum	<=>188	No	White	No	Never smoked	Overweight	5	B	>=1	Yes	No	Yes	7	EF	Breastfeeding only	Yes	Yes	Yes
B02075	Male	30->40	vaginal	Spontaneous vaginal birth	normal weight	>=37	NA	No	autum	<=>188	No	Asian:Pakistani	Yes	Never smoked	Obesity	2	B	>=1	No	No	Yes	7	BL	Breastfeeding only	NA	NA	NA
B02078	Male	30->40	c/section	Caesarean (Prior to labour onset)	normal weight	>=37	NA	No	autum	<=>188	No	Black African	No	Never smoked	Normal	4	B	>=1	Yes	No	No	7	BL	Breastfeeding only	NA	NA	NA
B02079	Female	30->40	vaginal	Spontaneous vaginal birth	normal weight	>=37	NA	No	winter	<=>188	No	White	Yes	Never smoked	Obesity	5	B	>=1	Yes	Yes	Yes	7	BL	Breastfeeding only	NA	NA	NA
B02098	Male	30->40	c/section	Caesarean (Prior to labour onset)	normal weight	>=37	NA	Yes	winter	<=>188	No	White	Yes	Ex-smoker(before preg)	Overweight	5	B	>=1	Yes	Yes	No	7	EF	Breastfeeding only	NA	NA	NA
B02106	Male	30->40	c/section	Caesarean (Prior to labour onset)	normal weight	>=37	7.66667	No	winter	<=>188	No	White	No	Never smoked	Normal	5	B	>=1	Yes	No	No	7	EF	Breastfeeding only	Yes	Yes	Yes
B02108	Female	30->40	vaginal	Spontaneous vaginal birth	normal weight	>=37	NA	No	winter	<=>188	No	White	Yes	Never smoked	Obesity	5	B	>=1	No	No	Yes	7	BL	Breastfeeding and bottle feeding	NA	NA	NA
B02109	Female	<30->40	c/section	Caesarean (Prior to labour onset)	normal weight	>=37	NA	No	winter	<=>188	No	Black African	No	Never smoked	Obesity	1	B	>=1	Yes	No	No	7	EF	Breastfeeding only	NA	NA	NA
B02118	Male	30->40	vaginal	Spontaneous vaginal birth	normal weight	>=37	7.66667	No	winter	NA	No	Mixed	Yes	Never smoked	Normal	5	B	>=1	No	No	Yes	7	BL	Breastfeeding only	Yes	Yes	Yes
B02147	Female	30->40	vaginal	Spontaneous vaginal birth	normal weight	>=37	7.43333	Yes	winter	<=>188	Yes	White	No	Never smoked	Obesity	5	B	>=1	No	Yes	No	7	BL	Breastfeeding only	Yes	Yes	Yes
B02151	Male	30->40	vaginal	Spontaneous vaginal birth	normal weight	>=37	NA	No	winter	<=>188	No	White	Yes	Never smoked	Obesity	5	B	>=1	Yes	No	No	7	BL	Breastfeeding and bottle feeding	NA	NA	NA
B02152	Female	30->40	c/section	Caesarean (Prior to labour onset)	normal weight	>=37	NA	No	winter	<=>188	No	White	Yes	Never smoked	Normal	5	B	>=1	Yes	No	No	7	EF	Breastfeeding only	NA	NA	NA
B02156	Male	30->40	vaginal	Instrumental vaginal birth (Forceps)	normal weight	>=37	7.46667	No	winter	<=>188	Yes	White	Yes	Never smoked	Normal	4	B	0	No	No	No	7	EF	Breastfeeding only	Yes	Yes	Yes
B02159	Female	<30->40	c/section	Caesarean (After labour onset)	normal weight	>=37	7.36667	No	winter	>18	No	White	No	Ex-smoker(before preg)	Obesity	2	B	0	Yes	Yes	No	7	EF	Breastfeeding and bottle feeding	Yes	Yes	Yes
B02165	Female	30->40	c/section	Caesarean (Prior to labour onset)	normal weight	>=37	7.43333	No	winter	<=>188	Yes	White	Yes	Never smoked	Overweight	4	B	>=1	Yes	No	No	7	EF	Breastfeeding only	Yes	Yes	Yes
B02166	Female	>40	c/section	Caesarean (Prior to labour onset)	normal weight	>=37	7.43333	No	winter	<=>188	No	White	Yes	Never smoked	Obesity	5	B	>=1	Yes	No	No	7	EF	Breastfeeding and bottle feeding	Yes	Yes	Yes
B02169	Female	30->40	vaginal	Spontaneous vaginal birth	normal weight	>=37	NA	Yes	winter	<=>188	No	Asian:Indian	Yes	Never smoked	Overweight	1	B	0	No	Yes	No	7	BL	Bottle feeding only	NA	NA	NA
B02195	Male	30->40	vaginal	Spontaneous vaginal birth	normal weight	>=37	NA	No	winter	<=>188	No	White	Yes	Never smoked	Normal	5	B	>=1	No	No	Yes	7	BL	Breastfeeding and bottle feeding	NA	NA	NA
B02200	Female	30->40	vaginal	Spontaneous vaginal birth	normal weight	>=37	6.7	No	winter	<=>188	No	White	NA	Ex-smoker(before preg)	Obesity	3	B	>=1	No	No	No	7	BL	Bottle feeding only	No	Yes	Yes
B02201	Male	30->40	vaginal	Spontaneous vaginal birth	normal weight	>=37	NA	No	spring	<=>188	No	White	Yes	Never smoked	Normal	2	B	>=1	No	No	Yes	7	EF	Breastfeeding only	NA	NA	NA
B02209	Male	30->40	c/section	Caesarean (Prior to labour onset)	normal weight	>=37	NA	No	winter	<=>188	No	White	Yes	Never smoked	Normal	3	B	>=1	Yes	No	Yes	7	EF	Breastfeeding only	NA	NA	NA
B02211	Female	30->40	vaginal	Instrumental vaginal birth (Forceps)	normal weight	>=37	7.13333	No	winter	<=>188	No	White	Yes	Never smoked	Obesity	2	B	0	No	No	Yes	7	BB	Breastfeeding and bottle feeding	Yes	Yes	Yes
B02215	Male	>40	c/section	Caesarean (After labour onset)	low birth weight	>=37	NA	No	winter	<=>188	No	Black African	Yes	Never smoked	Normal	1	B	>=1	Yes	No	No	7	BL	Bottle feeding only	NA	NA	NA
B02216	Female	>40	c/section	Caesarean (Prior to labour onset)	normal weight	<37w	6.86667	No	winter	<=>188	No	White	No	Yes	Obesity	1	B	>=1	Yes	Yes	No	7	EF	Bottle feeding only	No	Yes	Yes
B02218	Female	<30->40	vaginal	Spontaneous vaginal birth	normal weight	>=37	NA	No	winter	>18	No	White	Yes	Never smoked	Normal	3	B	>=1	No	Yes	No	7	EF	Breastfeeding only	NA	NA	NA
B02219	Female	30->40	vaginal	Spontaneous vaginal birth	normal weight	>=37	NA	No	winter	>18	No	White	Yes	Never smoked	Normal	4	B	>=1	No	No	Yes	7	BB	Breastfeeding only	NA	NA	NA
B02241	Female	<30->40	c/section	Caesarean (After labour onset)	normal weight	>=37	NA	No	winter	<=>188	No	Asian:Indian	No	Never smoked	Overweight	2	B	>=1	Yes	No	No	4	EF	Breastfeeding and bottle feeding	NA	NA	NA
B02243	Female	<30->40	vaginal	Spontaneous vaginal birth	normal weight	>=37	7.23333	No	winter	<=>188	No	White	Yes	Never smoked	Obesity	4	B	>=1	No	No	Yes	7	BL	Breastfeeding and bottle feeding	Yes	Yes	Yes
B02247	Male	30->40	c/section	Caesarean (After labour onset)	normal weight	>=37	7.3	No	winter	>18	No	White	No	Never smoked	Overweight	4	B	0	Yes	No	No	7	EF	NA	Yes	Yes	Yes
B02248	Male	30->40	c/section	Caesarean (Prior to labour onset)	normal weight	>=37	7.06667	No	winter	<=>188	No	Asian:Bangladeshi	No	Never smoked	Normal	NA	B	>=1	Yes	No	No	7	EF	Breastfeeding only	Yes	Yes	Yes
B02249	Male	30->40	vaginal	Spontaneous vaginal birth	normal weight	>=37	NA	Yes	winter	<=>188	No	White	Yes	Never smoked	Obesity	4	B	>=1	No	Yes	Yes	7	BL	Breastfeeding only	NA	NA	NA
B02254	Male	30->40	c/section	Caesarean (After labour onset)	normal weight	>=37	NA	No	winter	<=>188	No	White	No	Ex-smoker(before preg)	Overweight	2	B	0	Yes	No	No	7	EF	Breastfeeding only	NA	NA	NA
B02255	Female	>40	c/section	Caesarean (Prior to labour onset)	normal weight	>=37	7.06667	No	winter	<=>188	No	White	No	Never smoked	Normal	5	B	>=1	Yes	No	No	7	EF	Bottle feeding only	No	Yes	Yes
B02256	Male	30->40	vaginal	Spontaneous vaginal birth	normal weight	>=37	NA	No	winter	<=>188	No	White	Yes	Never smoked	Obesity	3	B	>=1	No	No	No	4	BL	Breastfeeding only	NA	NA	NA
B02257	Male	<30->40	vaginal	Instrumental vaginal birth (Forceps)	normal weight	>=37	6.96667	No	winter	<=>188	Yes	Asian:Indian	No	Never smoked	Normal	3	B	0	Yes	No	No	7	BL	NA	Yes	Yes	Yes
B02258	Female	30->40	vaginal	Instrumental vaginal birth (Forceps)	normal weight	>=37	7.06667	No	winter	<=>188	No	White	Yes	Never smoked	Overweight	4	B	0	No	No	No	7	BL	Breastfeeding and bottle feeding	Yes	Yes	Yes
B02263	Female	30->40	vaginal	Instrumental vaginal birth (Forceps)	normal weight	>=37	7.26667	Yes	winter	>18	No	White	No	Never smoked	Normal	1	B	>=1	No	Yes	No	7	EF	NA	Yes	Yes	Yes
B02264	Male	30->40	c/section	Caesarean (Prior to labour onset)	normal weight	>=37	NA	No	winter	<=>188	No	Black African	No	Never smoked	Overweight	1	B	>=1	Yes	No	Yes	7	EF	NA	NA	NA	NA
B02270	Female	<30->40	c/section	Caesarean (Prior to labour onset)	normal weight	>=37	NA	No	winter	<=>188	No	Asian:Other	No	Never smoked	Normal	2	B	0	Yes	No	Yes	7	EF	Breastfeeding only	NA	NA	NA
B02273	Female	30->40	vaginal	Spontaneous vaginal birth	normal weight	>=37	6.8	No	spring	<=>188	No	White	Yes	Never smoked	Obesity	5	B	>=1	No	No	Yes	7	BL	Breastfeeding only	Yes	Yes	Yes
B02274	Female	30->40	c/section	Caesarean (After labour onset)	normal weight	>=37	9.63333	No	winter	<=>188	No	Asian:Indian	Yes	Never smoked	Obesity	2	B	0	Yes	No	No	7	EF	NA	Yes	Yes	Yes
B02286	Male	30->40	vaginal	Spontaneous vaginal birth	normal weight	>=37	NA	No	winter	>18	No	Asian:Indian	Yes	Never smoked	Overweight	2	B	>=1	No	No	Yes	4	BL	Breastfeeding only	NA	NA	NA
B02287	Female	<30->40	vaginal	Spontaneous vaginal birth	normal weight	>=37	6.96667	No	winter	<=>188	No	White	Yes	Never smoked	Obesity	5	B	0	Yes	No	No	4	EF	Breastfeeding only	Yes	Yes	Yes
B02288	Male	<30->40	c/section	Caesarean (After labour onset)	normal weight	>=37	NA	No	spring	<=>188	No	White	No	Never smoked	Obesity	4	B	0	Yes	No	No	7	BL	Breastfeeding and bottle feeding	NA	NA	NA
B02290	Male	<30->40	c/section	Caesarean (After labour onset)	normal weight	>=37	NA	No	winter	<=>188	Yes	White	NA	Never smoked	Overweight	5	B	>=1	Yes	No	No	7	BL	Bottle feeding only	NA	NA	NA
B02305	Female	<30->40	c/section	Caesarean (Prior to labour onset)	normal weight	>=37	NA	No	winter	<=>188	No	Asian:Indian	No	Never smoked	Obesity	2	B	0	Yes	No	No	7	EF	Breastfeeding and bottle feeding	NA	NA	NA
B02306	Female	30->40	vaginal	Spontaneous vaginal birth	normal weight	>=37	NA	No	winter	<=>188	No	White	Yes	Never smoked	Normal	4	B	0	No	No	No	7	BB	Breastfeeding only	NA	NA	NA
B02313	Male	30->40	c/section	Caesarean (After labour onset)	normal weight	>=37	6.83333	No	winter	<=>188	No	Other	Yes	Never smoked	Normal	5	B	0	Yes	No	No	7	EF	Breastfeeding only	Yes	Yes	Yes
B02315	Female	>40	c/section	Caesarean (Prior to labour onset)	normal weight	>=37	NA	No	winter	<=>188	No	White	No	Never smoked	Overweight	2	B	>=1	Yes	No	No	7	BB	Bottle feeding only	NA	NA	NA
B02316	Female	30->40	c/section	Caesarean (After labour onset)	normal weight	>=37	6.96667	No	winter	>18	No	White	Yes	Never smoked	Obesity	5	B	0	Yes	No	Yes	7	EF	Breastfeeding and bottle feeding	Yes	Yes	Yes
B02317	Female	30->40	vaginal	Spontaneous vaginal birth	normal weight	>=37	6.83333	No	winter	<=>188	No	White	Yes	Never smoked	Obesity	5	B	0	No	No	Yes	7	BL	Breastfeeding and bottle feeding	Yes	Yes	Yes
B02319	Male	30->40	vaginal	Instrumental vaginal birth (Ventouse)	normal weight	>=37	NA	No	winter	<=>188	No	Asian:Indian	Yes	Never smoked	Normal	2	B	0	No	No	No	7	BL	Breastfeeding and bottle feeding	NA	NA	NA
B02322	Female	30->40	vaginal	Spontaneous vaginal birth	normal weight	>=37	6.83333	No	winter	<=>188	No	White	Yes	Never smoked	Overweight	4	B	>=1	No	Yes	No	7	BL	Breastfeeding and bottle feeding	Yes	Yes	Yes
B02326	Male	<30->40	c/section	Caesarean (After labour onset)	normal weight	>=37	6.76667	No	winter	<=>188	No	White	No	Never smoked	Overweight	5	B	0	Yes	No	No	7	EF	Breastfeeding and bottle feeding	Yes	Yes	Yes
B02329	Male	<30->40	vaginal	Spontaneous vaginal birth	normal weight	<37w	6.73333	No	winter	<=>188	No	White	Yes	Never smoked	Obesity	4	B	>=1	No	No	No	7	BL	Breastfeeding only	Yes	Yes	Yes
B02338	Male	30->40	c/section	Caesarean (After labour onset)	normal weight	>=37	NA	No	winter	<=>188	No	Black African	No	Never smoked	Obesity	2	B	0	Yes	No	No	7	EF	Bottle feeding only	NA	NA	NA
B02358	Female	30->40	vaginal	Spontaneous vaginal birth	normal weight	>=37	6.5	No	winter	<=>188	No	White	No	Never smoked	Obesity	2	B	>=1	No	No	No	7	BL	Bottle feeding only	No	Yes	Yes
B02369	Female	30->40	vaginal	Spontaneous vaginal birth	normal weight	>=37	6.56667	No	winter	>18	No	White	Yes	Never smoked	Normal	5	B	0	No	No	Yes	7	BB	NA	Yes	Yes	Yes
B02379	Male	30->40	c/section	Caesarean (Prior to labour onset)	normal weight	>=37	NA	No	winter	<=>188	No	Black African	No	Never smoked	Obesity	1	B	>=1	Yes	No	No	7	EF	Breastfeeding and bottle feeding	NA	NA	NA
B02382	Female	30->40	vaginal	Spontaneous vaginal birth	normal weight	>=37	NA	No	winter	<=>188	No	White	Yes	Never smoked	Obesity	4	B	0	No	No	No	7	BL	NA	NA	NA	NA
B02396	Female	30->40	vaginal	Instrumental vaginal birth (Forceps)	normal weight	>=37	NA	No	winter	<=>188	No	White	No	Never smoked	Overweight	5	B	0	No	No	No	7	BL	Breastfeeding and bottle feeding	NA	NA	NA
B02401	Male	<30->40	vaginal	Spontaneous vaginal birth	normal weight	>=37	NA	No	winter	<=>188	No	Black caribbean	No	Never smoked	Overweight	3	B	0	Yes	No	Yes	7	BB	Breastfeeding only	NA	NA	NA
B02403	Female	30->40	c/section	Caesarean (Prior to labour onset)	normal weight	>=37	6.53333	No	winter	<=>188	No	White	Yes	Ex-smoker(before preg)	Normal	1	B	0	Yes	No	No	7	BL	Breastfeeding only	Yes	Yes	Yes
B02415	Male	30->40	vaginal	Instrumental vaginal birth (Forceps)	normal weight	>=37	NA	No	winter	>18	No	Asian:Indian	Yes	Never smoked	Normal	4	B	0	Yes	No	No	7	EF	Breastfeeding and bottle feeding	NA	NA	NA
B02416	Male	>40	vaginal	Spontaneous vaginal birth	normal weight	>=37	6.16667	No	winter	<=>188	No	White	Yes	Ex-smoker(before preg)	Overweight	4	B	>=1	No	No	No	7	BB	Breastfeeding only	Yes	Yes	Yes
B02419	Male	<30->40	vaginal	Spontaneous vaginal birth	low birth weight	<37w	NA	No	winter	<=>188	No	White	Yes	Never smoked	Normal	4	B	0	No	No	No	7	BB	Breastfeeding and bottle feeding	NA	NA	NA
B02426	Female	30->40	c/section	Caesarean (Prior to labour onset)	normal weight	>=37	NA	No	winter	<=>188	No	White	No	Never smoked	Obesity	5	B	>=1	Yes	No	No	7	EF	Bottle feeding only	NA	NA	NA
B02429	Male	<30->40	vaginal	Spontaneous vaginal birth	normal weight	>=37	6.33333	No	winter	<=>188	No	White	Yes	Never smoked	Obesity	5	B	>=1	No	No	No	7	BL	Bottle feeding only	Yes	Yes	Yes
B02432	Male	30->40	c/section	Caesarean (After labour onset)	normal weight	>=37	NA	No	summer	<=>188	No	White	Yes	Never smoked	Normal	5	B	>=1	Yes	No	No	7	EF	Breastfeeding only	NA	NA	NA
B02447	Female	<30->40	vaginal	Spontaneous vaginal birth	normal weight	>=37	NA	No	winter	<=>188	No	White	Yes	Never smoked	Overweight	4	B	>=1	No	No	No	7	BB	Breastfeeding and bottle feeding	NA	NA	NA
B02448	Male	<30->40	vaginal	Spontaneous vaginal birth	normal weight	>=37	NA	No	winter	<=>188	No	White	Yes	Never smoked	Normal	2	B	>=1	No	No	Yes	7	BL	Breastfeeding only	NA	NA	NA
B02450	Female	30->40	c/section	Caesarean (Prior to labour onset)	normal weight	>=37	6.16667	No	winter	<=>188	No	White	No	Never smoked	Normal	5	B	0	Yes	No	No	7	EF	Breastfeeding only	Yes	Yes	Yes
B02458	Female	30->40	c/section	Caesarean (Prior to labour onset)	normal weight	>=37	NA	No	winter	<=>188	No	White	No	Never smoked	Obesity	2	B	>=1	Yes	No	No	7	EF	Bottle feeding only	NA	NA	NA
B02479	Male	<30->40	vaginal	Instrumental vaginal birth (Forceps)	normal weight	>=37	NA	No	winter	>18	No	Other	Yes	Ex-smoker(before preg)	Normal	1	B	0	No	Yes	Yes	4	BL	Breastfeeding and bottle feeding	NA	NA	NA
B02486	Female	<30->40	vaginal	Spontaneous vaginal birth	normal weight	>=37	6.06667	No	winter	<=>188	No	White	Yes	Never smoked	Normal	3	B	>=1	No	No	No	7	BL	Breastfeeding and bottle feeding	Yes	Yes	Yes
B02487	Male	30->40	vaginal	Spontaneous vaginal birth	normal weight	>=37	NA	Yes	winter	<=>188	No	White	Yes	Never smoked	Obesity	4	B	>=1	No	No	Yes	7	BL	Breastfeeding only	NA	NA	NA
B02492	Male	>40	vaginal	Spontaneous vaginal birth	normal weight	>=37	NA	No	winter	<=>188	No	Asian:Pakistani	Yes	Never smoked	Obesity	3	B	>=1	No	No	Yes	7	BL	Breastfeeding only	NA	NA	NA
B02493	Female	30->40	vaginal	Spontaneous vaginal birth	normal weight	>=37	6.1	No	winter	<=>188	No	Asian:Indian	Yes	Never smoked	Normal	1	B	>=1	No	No	Yes	7	EF	Breastfeeding only	Yes	No	Yes
B02498	Male	1	vaginal	Spontaneous vaginal birth	normal weight	<37w	NA	No	winter	>18	No	White	No	Never smoked	Normal	4	B	>=1	Yes	Yes	No	4	EF	Bottle feeding only	NA	NA	NA
B02507	Male	<30->40	vaginal	Instrumental vaginal birth (Ventouse)	normal weight	>=37	NA	No	winter	<=>188	No	White	No	Never smoked	Obesity	3	B	0	No	No	No	7	EF	Breastfeeding and bottle feeding	NA	NA	NA
B02511	Male	30->40	c/section	Caesarean (Prior to labour onset)	normal weight	>=37	NA	No	winter	>18	No	Asian:Other	No	Never smoked	Overweight	2	B	>=1	Yes	No	No	7	BB	Bottle feeding only	NA	NA	NA
B02528	Female	30->40	vaginal	Spontaneous vaginal birth	low birth weight	<37w	NA	No	spring	<=>188	No	Asian:Indian	No	Ex-smoker(before preg)	Normal	1	B	>=1	No	No	No	7	BL	NA	NA	NA	NA
B02536	Female	<30->40	vaginal	Spontaneous vaginal birth	low birth weight	<37w	NA	Yes	winter	>18	No	White	NA	Yes	Normal	3	B	>=1	Yes	Yes	No	7	EF	Bottle feeding only	NA	NA	NA
B02537	Female	30->40	vaginal	Spontaneous vaginal birth	normal weight	>=37	NA	No	winter	<=>188	No	Asian:Indian	Yes	Never smoked	Obesity	4	B	>=1	No	No	No	4	BL	Bottle feeding only	NA	NA	NA
B02540	Female	<30->40	vaginal	Spontaneous vaginal birth	normal weight	<37w	NA	No	winter	<=>188	No	White	Yes	Never smoked	Normal	3	B	>=1	No	No	Yes	7	EF	Breastfeeding and bottle feeding	NA	NA	NA
B02541	Female	30->40	c/section	Caesarean (After labour onset)	normal weight	>=37	NA	No	winter	<=>188	No	White	No	Ex-smoker(before preg)	Normal	2	B	0	Yes	No	Yes	7	EF	Breastfeeding and bottle feeding	NA	NA	NA
B02542	Male	<30->40	vaginal	Instrumental vaginal birth (Forceps)	normal weight	>=37	5.66667	No	winter	<=>188	No	White	No	Ex-smoker(before preg)	Normal	2	B	0	Yes	No	No	7	EF	Breastfeeding and bottle feeding	Yes	Yes	Yes
B02562	Male	>40	c/section	Caesarean (Prior to labour onset)	normal weight	<37w	7.3	No	winter	<=>188	No	White	Yes	Never smoked	Obesity	4	B	0	Yes	No	Yes	7	EF	Breastfeeding and bottle feeding	Yes	Yes	Yes
B02580	Male	30->40	c/section	Caesarean (Prior to labour onset)	normal weight	>=37	NA	No	winter	<=>188	No	White	No	Never smoked	Overweight	1	B	>=1	Yes	No	No	7	EF	Breastfeeding only	NA	NA	NA
B02584	Female	<30->40	vaginal	Spontaneous vaginal birth	normal weight	>=37	NA	No	winter	<=>188	No	White	Yes	Never smoked	Normal	2	B	>=1	No	No	Yes	7	BB	Breastfeeding only	NA	NA	NA
B02588	Female	30->40	vaginal	Spontaneous vaginal birth	normal weight	>=37	NA	No	winter	>18	No	White	Yes	Never smoked	Normal	5	B	0	No	No	Yes	7	EF	Breastfeeding only	NA	NA	NA
B02589	Female	30->40	vaginal	Spontaneous vaginal birth	normal weight	>=37	NA	No	winter	<=>188	No	White	Yes	Never smoked	Overweight	5	B	>=1	No	No	Yes	7	BL	Breastfeeding and bottle feeding	NA	NA	NA
B02592	Female	<30->40	vaginal	Spontaneous vaginal birth	low birth weight	<37w	NA	No	winter	<=>188	No	Asian:Indian	Yes	Never smoked	Normal	3	B	0	No	No	Yes	4	BB	Breastfeeding only	NA	NA	NA
B02607	Male	>40	vaginal	Spontaneous vaginal birth	normal weight	>=37	7.23333	No	spring	<=>188	No	White	Yes	Never smoked	Normal	5	B	>=1	No	No	Yes	7	BL	Breastfeeding and bottle feeding	Yes	Yes	Yes
B02610	Male	<30->40	vaginal	Spontaneous vaginal birth	normal weight	<37w	7.16667	No	winter	<=>188	No	White	Yes	Never smoked	Overweight	4	B	>=1	No	No	No	7	BL	Breastfeeding only	Yes	Yes	Yes
B02613	Female	<30->40	c/section	Caesarean (Prior to labour onset)	normal weight	>=37	NA	No	spring	<=>188	No	White	No	Never smoked	Obesity	1	B	>=1	Yes	No	No	7	EF	Breastfeeding and bottle feeding	NA	NA	NA
B02615	Female	<30->40	vaginal	Spontaneous vaginal birth	normal weight	>=37	NA	No	spring	<=>188	No	White	Yes	Never smoked	Overweight	1	B	>=1	No	No	No	7	BB	Bottle feeding only	NA	NA	NA
B02618	Male	30->40	c/section	Caesarean (Prior to labour onset)	normal weight	>=37	7.13333	No	winter	<=>188	No	White	Yes	Never smoked	Obesity	4	B	>=1	Yes	No	Yes	7	BL	Breastfeeding and bottle feeding	Yes	Yes	Yes
B02639_T1	Female	30->40	vaginal	Spontaneous vaginal birth	low birth weight	<37w	7.2	No	spring	<=>188	No	White	No	Ex-smoker(before preg)	Normal	5	B	0	No	No	No	7	BB	Breastfeeding only	Yes	Yes	Yes
B02639_T2	Male	30->40	vaginal	Spontaneous vaginal birth	normal weight	<37w	7.2	No	spring	<=>188	No	White	No	Ex-smoker(before preg)	Normal	5	B	0	No	No	No	7	BB	Breastfeeding only	Yes	Yes	Yes
B02640	Female	30->40	vaginal	Spontaneous vaginal birth	low birth weight	<37w	NA	No	spring	>18	No	White	Yes	Never smoked	Normal	5	B	0	No	No	No	7	BL	Breastfeeding only	NA	NA	NA
B02641	Male	<30->40	c/section	Caesarean (Prior to labour onset)	normal weight	>=37	NA	No	spring	<=>188	No	White	No	Yes	Overweight	2	B	0	Yes	No	No	7	EF	Breastfeeding and bottle feeding	NA	NA	NA
B02657	Female	>40	vaginal	Spontaneous vaginal birth	normal weight	>=37	6.96667	No	spring	<=>188	No	White	Yes	Never smoked	Normal	5	B	>=1	No	No	Yes	7	BL	Breastfeeding only	Yes	No	Yes
B02660	Male	30->40	c/section	Caesarean (Prior to labour onset)	normal weight	>=37	NA	No	spring	<=>188	No	Asian:Other	No	Never smoked	Obesity	2	B	>=1	Yes	No	Yes	7	EF	Breastfeeding only	NA	NA	NA
B02662	Female	<30->40	c/section	Caesarean (After labour onset)	normal weight	>=37	NA	No	spring	>18	No	White	No	Never smoked	Obesity	3	B	0	Yes	No	No	7	EF	Bottle feeding only	NA	NA	NA
B02668	Male	<30->40	c/section	Caesarean (After labour onset)	normal weight	>=37	NA	No	spring	>18	No	White	No	Ex-smoker(before preg)	Normal	2	B	0	Yes	Yes	No	7	EF	Breastfeeding only	NA	NA	NA
B02669	Male	>40	c/section	Caesarean (Prior to labour onset)	normal weight	>=37	NA	No	spring	<=>188	No	White	No	Never smoked	Overweight	5	B	>=1	Yes	No	No	7	BB	Breastfeeding only	NA	NA	NA
B02681	Female	30->40	c/section	Caesarean (Prior to labour onset)	normal weight	>=37	NA	No	spring	<=>188	No	White	No	Never smoked	Obesity	4	B	>=1	Yes	No	No	7	EF	Breastfeeding and bottle feeding	NA	NA	NA
B02685	Female	30->40	c/section	Caesarean (Prior to labour onset)	normal weight	>=37	7.03333	No	spring	<=>188	No	White	No	Never smoked	Normal	5	B	>=1	Yes	No	No	7	BL	Breastfeeding only	Yes	No	Yes
B02693	Male	30->40	vaginal	Spontaneous vaginal birth	normal weight	>=37	7.16667	No	spring	<=>188	No	Asian:Indian	Yes	Never smoked	Obesity	2	B	>=1	No	No	No	7	BL	Breastfeeding and bottle feeding	Yes	Yes	Yes
B02697	Male	<30->40	vaginal	Spontaneous vaginal birth	normal weight	>=37	7.16667	No	spring	<=>188	No	White	Yes	Ex-smoker(before preg)	Obesity	5	B	>=1	No	No	No	7	BB	Breastfeeding and bottle feeding	Yes	Yes	Yes
B02698	Female	30->40	c/section	Caesarean (Prior to labour onset)	normal weight	>=37	7	No	spring	<=>188	No	White	No	Never smoked	Obesity	1	B	>=1	Yes	No	No	7	BL	Bottle feeding only	No	Yes	Yes
B02699	Male	30->40	vaginal	Instrumental vaginal birth (Ventouse)	normal weight	>=37	NA	No	spring	<=>188	No	Asian:Other	Yes	Never smoked	Normal	2	B	0	No	No	No	7	BB	Breastfeeding only	NA	NA	NA
B02701	Female	<30->40	c/section	Caesarean (Prior to labour onset)	normal weight	>=37	NA	No	spring	<=>188	No	Black African	No	Never smoked	Obesity	1	B	>=1	Yes	No	No	7	BB	NA	NA	NA	NA
B02702	Female	30->40	c/section	Caesarean (After labour onset)	normal weight	>=37	NA	No	spring	<=>188	No	White	Yes	Ex-smoker(before preg)	Normal	4	B	0	Yes	No	No	7	BB	NA	NA	NA	NA
B02703	Female	30->40	vaginal	Spontaneous vaginal birth	normal weight	>=37	NA	No	spring	<=>188	No	White	Yes	Never smoked	Obesity	1	B	>=1	No	No	No	7	BL	Breastfeeding only	NA	NA	NA
B02708	Male	30->40	c/section	Caesarean (Prior to labour onset)	low birth weight	<37w	NA	Yes	spring	<=>188	Yes	White	No	Ex-smoker(before preg)	Underweight	5	B	0	Yes	Yes	No	7	EF	Breastfeeding only	NA	NA	NA
B02712	Male	30->40	c/section	Caesarean (After labour onset)	normal weight	>=37	7.06667	No	spring	<=>188	No	White	No	Never smoked	Normal	4	B	>=1	Yes	No	Yes	7	EF	Breastfeeding only	Yes	No	Yes
B02714	Male	30->40	vaginal	Spontaneous vaginal birth	low birth weight	<37w	6.83333	Yes	spring	>18	No	White	No	Never smoked	Overweight	5	B	0	No	Yes	No	7	EF	Breastfeeding and bottle feeding	Yes	Yes	Yes
B02717	Male	30->40	vaginal	Instrumental vaginal birth (Forceps)	normal weight	>=37	NA	Yes	spring	<=>188	No	White	No	Ex-smoker(before preg)	Overweight	3	B	0	No	Yes	No	7	EF	Breastfeeding and bottle feeding	NA	NA	NA
B02720	Male	30->40	vaginal	Instrumental vaginal birth (Forceps)	normal weight	>=37	NA	No	spring	<=>188	No	White	Yes	Never smoked	Overweight	5	B	>=1	Yes	No	Yes	7	BB	Breastfeeding only	NA	NA	NA
B02722	Female	30->40	c/section	Caesarean (Prior to labour onset)	normal weight	>=37	6.9	No	spring	<=>188	No	White	No	Never smoked	Normal	3	B	>=1	Yes	No	No	7	EF	Breastfeeding only	Yes	No	Yes
B02724	Female	30->40	vaginal	Spontaneous vaginal birth	normal weight	>=37	7.73333	No	spring	NA	No	Asian:Indian	No	Never smoked	Underweight	2	B	>=1	No	No	No	7	BB	Breastfeeding only	Yes	No	Yes
B02738	Female	<30->40	vaginal	Spontaneous vaginal birth	normal weight	>=37	NA	No	spring	>18	No	White	Yes	Yes	Normal	5	B	>=1	No	No	No	7	BL	Breastfeeding and bottle feeding	NA	NA	NA
B02739	Male	30->40	vaginal	Spontaneous vaginal birth	normal weight	>=37	7	No	spring	<=>188	No	White	Yes	Never smoked	Normal	4	B	>=1	No	No	No	7	BL	Breastfeeding only	Yes	Yes	Yes
B02741	Female	<30->40	vaginal	Spontaneous vaginal birth	normal weight	>=37	6.9	No	spring	<=>188	No	Asian:Indian	Yes	Never smoked	Normal	2	B	>=1	No	No	No	7	BB	Breastfeeding only	Yes	No	Yes
B02745	Female	<30->40	vaginal	Spontaneous vaginal birth	normal weight	>=37	NA	No	summer	<=>188	Yes	White	Yes	Never smoked	Normal	4	B	0	No	No	Yes	7	EF	Breastfeeding only	NA	NA	NA
B02749	Male	30->40	vaginal	Instrumental vaginal birth (Forceps)	normal weight	>=37	NA	No	spring	>18	Yes	White	Yes	Never smoked	Overweight	3	B	>=1	No	No	No	7	BL	Bottle feeding only	NA	NA	NA
B02752	Male	30->40	vaginal	Instrumental vaginal birth (Forceps)	normal weight	>=37	6.86667	No	spring	<=>188	No	White	Yes	Never smoked	Obesity	4	B	0	No	No	Yes	7	BL	Breastfeeding and bottle feeding	Yes	Yes	Yes
B02761	Female	<30->40	vaginal	Spontaneous vaginal birth	normal weight	>=37	NA	No	spring	<=>188	No	White	Yes	Yes	Obesity	2	B	>=1	No	No	No	7	BL	Bottle feeding only	NA	NA	NA
B02765	Female	<30->40	vaginal	Spontaneous vaginal birth	normal weight	>=37	6.86667	No	spring	>18	No	White	Yes	Never smoked	Normal	5	B	0	No	No	No	7	EF	Breastfeeding only	Yes	Yes	Yes
B02774	Female	30->40	c/section	Caesarean (After labour onset)	normal weight	>=37	NA	No	spring	<=>188	No	Black African	No	Never smoked	Overweight	4	B	0	Yes	No	No	7	EF	Breastfeeding only	NA	NA	NA
B02776	Female	<30->40	c/section	Caesarean (Prior to labour onset)	normal weight	>=37	NA	No	spring	<=>188	No	White	No	Never smoked	Obesity	4	B	>=1	Yes	No	No	7	BB	Breastfeeding and bottle feeding	NA	NA	NA
B02779	Male	<30->40	c/section	Caesarean (Prior to labour onset)	normal weight	>=37	6.36667	No	spring	<=>188	No	White	No	Yes	Overweight	NA	B	>=1	Yes	No	No	7	BL	Breastfeeding and bottle feeding	Yes	Yes	Yes
B02780	Female	30->40	vaginal	Spontaneous vaginal birth	normal weight	>=37	6.86667	No	spring	<=>188	No	White	Yes	Never smoked	Obesity	1	B	0	No	No	No	7	EF	Breastfeeding only	Yes	Yes	Yes
B02782	Male	<30->40	c/section	Caesarean (After labour onset)	normal weight	>=37	NA	No	spring	<=>188	No	White	No	Never smoked	Overweight	5	B	0	Yes	No	No	7	EF	Breastfeeding and bottle feeding	NA	NA	NA
B02785	Male	30->40	vaginal	Spontaneous vaginal birth	normal weight	>=37	6.7	No	spring	<=>188	No	White	Yes	Never smoked	Normal	4	B	>=1	No	Yes	No	7	BL	Breastfeeding and bottle feeding	Yes	Yes	Yes
B02813	Female	>40	vaginal	Spontaneous vaginal birth	low birth weight	>=37	6.93333	No	spring	<=>188	No	Asian:Indian	Yes	Never smoked	Normal	5	B	0	No	No	Yes	7	BL	Breastfeeding only	Yes	No	Yes
B02816	Male	30->40	c/section	Caesarean (After labour onset)	normal weight	>=37	6.86667	No	spring	<=>188	No	Asian:Indian	NA	Never smoked	Obesity	4	B	0	Yes	No	No	7	BB	Breastfeeding and bottle feeding	Yes	Yes	Yes
B02817	Female	30->40	c/section	Caesarean (After labour onset)	normal weight	>=37	6.56667	No	spring	>18	No	White	No	Never smoked	Obesity	5	B	0	Yes	No	No	7	EF	Breastfeeding and bottle feeding	Yes	Yes	Yes
B02821	Male	<30->40	vaginal	Instrumental vaginal birth (Ventouse)	normal weight	>=37	6.73333	Yes	spring	<=>188	Yes	White	Yes	Ex-smoker(before preg)	Normal	NA	B	0	No	Yes	No	7	BL	Bottle feeding only	No	Yes	Yes
B02830	Male	<30->40	c/section	Caesarean (After labour onset)	normal weight	>=37	NA	No	spring	<=>188	No	White	No	Yes	Obesity	1	B	0	Yes	No	No	7	BB	Bottle feeding only	NA	NA	NA
B02832	Male	30->40	vaginal	Instrumental vaginal birth (Ventouse)	normal weight	>=37	6.73333	No	spring	<=>188	No	White	Yes	Never smoked	Normal	5	B	0	Yes	No	No	7	EF	Bottle feeding only	No	Yes	Yes
B02834	Male	30->40	c/section	Caesarean (Prior to labour onset)	normal weight	>=37	NA	No	spring	<=>188	No	White	No	Never smoked	Overweight	5	B	>=1	Yes	No	No	7	EF	Breastfeeding only	NA	NA	NA
B02839	Male	30->40	vaginal	Spontaneous vaginal birth	normal weight	>=37	NA	No	spring	<=>188	No	Asian:Pakistani	Yes	Never smoked	Normal	3	B	>=1	No	No	No	7	BL	Breastfeeding and bottle feeding	NA	NA	NA
B02841	Male	30->40	c/section	Caesarean (After labour onset)	normal weight	>=37	6.8	No	spring	<=>188	No	White	No	Never smoked	Obesity	5	B	0	Yes	No	No	7	BB	Bottle feeding only	No	Yes	Yes
B02842	Female	30->40	vaginal	Spontaneous vaginal birth	normal weight	>=37	6.73333	No	spring	<=>188	No	White	Yes	Never smoked	Overweight	5	B	>=1	No	No	Yes	7	BL	Breastfeeding only	Yes	Yes	Yes
B02857	Male	<30->40	vaginal	Spontaneous vaginal birth	low birth weight	<37w	NA	No	spring	<=>188	No	White	No	Yes	Normal	3	B	0	No	No	No	7	EF	Bottle feeding only	NA	NA	NA
B02861	Female	30->40	vaginal	Spontaneous vaginal birth	normal weight	>=37	6.46667	No	spring	<=>188	No	White	Yes	Never smoked	Normal	NA	B	0	No	No	No	7	BL	NA	Yes	Yes	Yes
B02863	Male	<30->40	vaginal	Instrumental vaginal birth (Forceps)	normal weight	>=37	NA	Yes	spring	>18	No	White	No	Never smoked	Overweight	5	B	0	No	Yes	No	7	BL	Bottle feeding only	NA	NA	NA
B02880	Female	>40	vaginal	Spontaneous vaginal birth	normal weight	>=37	NA	No	spring	<=>188	No	White	No	Never smoked	Obesity	1	B	>=1	No	No	No	7	BB	Breastfeeding and bottle feeding	NA	NA	NA
B02885	Male	>40	vaginal	Spontaneous vaginal birth	normal weight	>=37	6.43333	No	spring	<=>188	No	White	Yes	Never smoked	Overweight	5	B	>=1	No	No	Yes	7	BB	Breastfeeding only	Yes	Yes	Yes
B02904	Male	<30->40	c/section	Caesarean (Prior to labour onset)	normal weight	>=37	NA	No	spring	<=>188	Yes	Mixed	No	Never smoked	Obesity	1	B	>=1	Yes	No	No	7	EF	Breastfeeding only	NA	NA	NA
B02905	Male	<30->40	c/section	Caesarean (After labour onset)	normal weight	>=37	NA	No	spring	<=>188	Yes	Asian:Indian	No	Never smoked	Normal	3	B	0	Yes	No	No	7	BL	Breastfeeding only	NA	NA	NA
B02909	Female	30->40	c/section	Caesarean (After labour onset)	normal weight	>=37	6.53333	No	spring	>18	No	White	No	Never smoked	Obesity	4	B	0	Yes	No	Yes	7	BL	Breastfeeding only	Yes	Yes	Yes
B02920	Female	<30->40	c/section	Caesarean (Prior to labour onset)	normal weight	<37w	NA	No	spring	<=>188	No	Asian:Indian	No	Never smoked	Overweight	2	B	0	Yes	No	No	7	BB	Breastfeeding and bottle feeding	NA	NA	NA
B02926	Female	30->40	vaginal	Spontaneous vaginal birth	normal weight	>=37	NA	No	spring	<=>188	No	White	Yes	Never smoked	Normal	3	B	>=1	No	No	No	7	BL	Bottle feeding only	NA	NA	NA
B02932	Male	30->40	vaginal	Instrumental vaginal birth (Forceps)	normal weight	<37w	6.4	No	spring	>18	No	White	Yes	Never smoked	Overweight	5	B	0	No	No	Yes	7	EF	Breastfeeding only	Yes	Yes	Yes
B02935	Female	<30->40	vaginal	Spontaneous vaginal birth	normal weight	>=37	6.4	No	spring	<=>188	No	White	Yes	Never smoked	Overweight	3	B	0	No	No	Yes	7	BL	NA	Yes	Yes	Yes
B02936	Male	<30->40	vaginal	Spontaneous vaginal birth	normal weight	>=37	NA	Yes	spring	<=>188	No	White	Yes	Never smoked	Obesity	3	B	0	No	Yes	No	7	BB	Breastfeeding and bottle feeding	NA	NA	NA
B02938	Male	<30->40	vaginal	Instrumental vaginal birth (Ventouse)	normal weight	>=37	NA	Yes	spring	<=>188	Yes	White	No	Never smoked	Normal	5	B	0	No	NA	No	7	EF	Breastfeeding and bottle feeding	NA	NA	NA
B02939	Male	30->40	vaginal	Spontaneous vaginal birth	normal weight	>=37	6.4	No	spring	<=>188	No	Other	Yes	Ex-smoker(before preg)	Obesity	5	B	0	No	No	No	7	BB	Breastfeeding and bottle feeding	Yes	Yes	Yes
B02971	Male	<30->40	vaginal	Spontaneous vaginal birth	normal weight	>=37	NA	No	spring	<=>188	No	Other	Yes	Never smoked	Normal	1	B	0	No	No	Yes	7	BL	Breastfeeding only	NA	NA	NA
B02972	Female	30->40	vaginal	Spontaneous vaginal birth	normal weight	>=37	NA	No	spring	<=>188	No	White	Yes	Never smoked	Overweight	5	B	>=1	No	No	No	7	BB	Bottle feeding only	NA	NA	NA
B02974	Male	<30->40	vaginal	Instrumental vaginal birth (Ventouse)	normal weight	>=37	NA	No	spring	>18	No	White	Yes	Never smoked	Overweight	4	B	0	No	No	No	7	BL	Breastfeeding only	NA	NA	NA
B02975	Female	>40	vaginal	Spontaneous vaginal birth	normal weight	>=37	NA	No	spring	>18	No	White	Yes	Never smoked	Normal	4	B	0	No	No	Yes	7	BL	Breastfeeding only	NA	NA	NA
B02977	Female	30->40	c/section	Caesarean (Prior to labour onset)	normal weight	>=37	NA	No	spring	<=>188	No	White	No	Ex-smoker(before preg)	Obesity	4	B	>=1	Yes	No	No	7	BB	Bottle feeding only	NA	NA	NA
B02981	Male	>40	vaginal	Spontaneous vaginal birth	normal weight	>=37	NA	No	spring	<=>188	No	White	Yes	Never smoked	Overweight	5	B	0	No	No	No	7	EF	Breastfeeding only	NA	NA	NA
B02983	Female	30->40	vaginal	Spontaneous vaginal birth	normal weight	>=37	NA	No	spring	<=>188	No	White	Yes	Ex-smoker(before preg)	Normal	2	B	>=1	Yes	No	Yes	7	BB	Breastfeeding only	NA	NA	NA
B02988	Male	<30->40	vaginal	Spontaneous vaginal birth	normal weight	>=37	NA	No	spring	<=>188	No	Asian:Other	Yes	Never smoked	Normal	1	B	>=1	Yes	No	No	7	EF	Breastfeeding and bottle feeding	NA	NA	NA
B02991	Male	30->40	c/section	Caesarean (After labour onset)	normal weight	>=37	NA	No	spring	<=>188	No	White	No	Never smoked	Overweight	2	B	0	Yes	No	No	7	EF	Breastfeeding and bottle feeding	NA	NA	NA
B02993	Female	30->40	vaginal	Spontaneous vaginal birth	normal weight	>=37	NA	No	spring	<=>188	No	White	Yes	Never smoked	Normal	2	B	>=1	No	No	No	7	BL	Breastfeeding only	NA	NA	NA
B02994	Female	30->40	c/section	Caesarean (Prior to labour onset)	normal weight	>=37	NA	No	spring	<=>188	No	White	No	Never smoked	Overweight	4	B	>=1	Yes	No	No	7	BB	Bottle feeding only	NA	NA	NA
B03004	Male	30->40	vaginal	Spontaneous vaginal birth	normal weight	>=37	NA	Yes	spring	>18	No	Mixed	Yes	Never smoked	Normal	4	B	0	Yes	Yes	No	7	EF	Breastfeeding and bottle feeding	NA	NA	NA
B03005	Female	30->40	vaginal	Instrumental vaginal birth (Ventouse)	low birth weight	>=37	NA	No	spring	>18	No	Asian:Indian	Yes	Never smoked	Normal	5	B	0	No	No	No	7	BL	Breastfeeding and bottle feeding	NA	NA	NA
B03007	Female	<30->40	c/section	Caesarean (Prior to labour onset)	normal weight	>=37	NA	No	spring	<=>188	No	White	NA	Never smoked	Overweight	5	B	>=1	Yes	No	No	7	EF	Bottle feeding only	NA	NA	NA
B03019	Male	<30->40	c/section	Caesarean (After labour onset)	normal weight	>=37	NA	No	spring	<=>188	No	White	No	Never smoked	Overweight	2	B	0	Yes	No	No	7	EF	Breastfeeding only	NA	NA	NA
B03020	Male	<30->40	c/section	Caesarean (After labour onset)	normal weight	>=37	NA	No	spring	<=>188	No	White	No	Never smoked	Overweight	2	B	>=1	Yes	No	No	7	BB	NA	NA	NA	NA
B03027	Male	<30->40	vaginal	Instrumental vaginal birth (Forceps)	normal weight	>=37	NA	Unknown	spring	<=>188	No	White	No	Ex-smoker(before preg)	Normal	2	B	0	Yes	Yes	Yes	7	BL	Breastfeeding and bottle feeding	NA	NA	NA
B03029	Male	>40	vaginal	Spontaneous vaginal birth	normal weight	>=37	NA	No	spring	<=>188	No	White	Yes	Never smoked	Obesity	3	B	>=1	Yes	No	Yes	7	EF	Breastfeeding only	NA	NA	NA
B03046	Female	30->40	c/section	Caesarean (Prior to labour onset)	normal weight	>=37	NA	No	spring	<=>188	No	Asian:Indian	No	Never smoked	Overweight	3	B	>=1	Yes	No	No	7	BB	Breastfeeding and bottle feeding	NA	NA	NA
B03048	Female	<30->40	vaginal	Instrumental vaginal birth (Ventouse)	normal weight	>=37	NA	No	spring	<=>188	No	White	No	Never smoked	Obesity	1	B	0	No	No	No	7	BL	Breastfeeding only	NA	NA	NA
B03049	Female	<30->40	vaginal	Spontaneous vaginal birth	normal weight	>=37	NA	No	spring	<=>188	No	White	Yes	Ex-smoker(before preg)	Normal	3	B	0	No	No	No	7	BL	NA	NA	NA	NA
B03052	Male	30->40	vaginal	Spontaneous vaginal birth	normal weight	<37w	NA	No	spring	>18	No	White	Yes	Never smoked	Normal	4	B	0	No	No	No	7	BL	Breastfeeding and bottle feeding	NA	NA	NA
B03054	Male	30->40	c/section	Caesarean (Prior to labour onset)	normal weight	>=37	NA	No	spring	<=>188	No	White	Yes	Never smoked	Normal	4	B	>=1	Yes	No	NA	7	EF	NA	NA	NA	NA
B03058	Female	<30->40	c/section	Caesarean (After labour onset)	normal weight	>=37	NA	No	spring	<=>188	No	White	Yes	Never smoked	Obesity	3	B	>=1	Yes	No	No	7	EF	Breastfeeding only	NA	NA	NA
B03060	Male	<30->40	vaginal	Spontaneous vaginal birth	normal weight	>=37	NA	No	spring	>18	Yes	White	Yes	Yes	Normal	3	B	0	No	No	No	7	BL	NA	NA	NA	NA
B03078	Female	<30->40	c/section	Caesarean (After labour onset)	normal weight	>=37	NA	Yes	spring	<=>188	No	White	No	Never smoked	Normal	4	B	0	Yes	Yes	No	7	EF	Breastfeeding and bottle feeding	NA	NA	NA
B03083	Male	<30->40	vaginal	Spontaneous vaginal birth	normal weight	>=37	NA	No	summer	<=>188	No	White	Yes	Ex-smoker(before preg)	Obesity	4	B	0	No	No	No	7	BB	Bottle feeding only	NA	NA	NA
B03084	Female	30->40	c/section	Caesarean (Prior to labour onset)	normal weight	>=37	NA	No	spring	<=>188	No	Black caribbean	No	Never smoked	Obesity	1	B	>=1	Yes	No	Yes	7	EF	Breastfeeding and bottle feeding	NA	NA	NA
B03090	Female	30->40	vaginal	Spontaneous vaginal birth	normal weight	>=37	NA	No	spring	<=>188	No	White	Yes	Ex-smoker(before preg)	Obesity	2	B	>=1	No	No	No	7	BL	Bottle feeding only	NA	NA	NA
B03099	Male	<30->40	vaginal	Spontaneous vaginal birth	normal weight	>=37	NA	No	spring	<=>188	No	White	Yes	Never smoked	Overweight	3	B	>=1	No	No	No	7	BB	NA	NA	NA	NA
B03102	Male	<30->40	c/section	Caesarean (After labour onset)	normal weight	>=37	NA	No	spring	>18	No	White	No	Never smoked	Obesity	5	B	>=1	Yes	NA	No	7	BL	Breastfeeding and bottle feeding	NA	NA	NA
B03113	Female	<30->40	vaginal	Spontaneous vaginal birth	normal weight	>=37	NA	No	spring	<=>188	No	White	Yes	Never smoked	Normal	1	B	>=1	No	No	No	7	BL	Bottle feeding only	NA	NA	NA
B03118	Male	30->40	c/section	Caesarean (Prior to labour onset)	normal weight	>=37	NA	No	spring	<=>188	No	White	No	Never smoked	Overweight	5	B	>=1	Yes	No	NA	7	EF	Breastfeeding only	NA	NA	NA
B03121	Female	30->40	vaginal	Spontaneous vaginal birth	normal weight	>=37	NA	No	spring	>18	No	White	No	Never smoked	Overweight	3	B	>=1	No	No	No	7	BL	Breastfeeding and bottle feeding	NA	NA	NA
B03122	Female	<30->40	vaginal	Spontaneous vaginal birth	normal weight	>=37	NA	No	spring	<=>188	Yes	White	Yes	Ex-smoker(before preg)	Overweight	3	B	>=1	No	No	No	7	BL	Bottle feeding only	NA	NA	NA
B03128	Female	30->40	c/section	Caesarean (Prior to labour onset)	normal weight	>=37	NA	No	spring	<=>188	No	White	Yes	Never smoked	Overweight	4	B	>=1	Yes	No	NA	7	EF	Breastfeeding only	NA	NA	NA
B03132	Male	30->40	vaginal	Instrumental vaginal birth (Ventouse)	normal weight	>=37	NA	No	spring	<=>188	No	White	Yes	Never smoked	Normal	5	B	0	No	No	No	7	BL	Bottle feeding only	NA	NA	NA
B03135	Male	30->40	vaginal	Instrumental vaginal birth (Forceps)	normal weight	>=37	NA	Yes	spring	NA	Yes	White	No	Never smoked	Obesity	4	B	0	No	Yes	Yes	7	EF	Breastfeeding only	NA	NA	NA
B03136	Female	30->40	vaginal	Spontaneous vaginal birth	normal weight	>=37	NA	Yes	spring	NA	Yes	White	Yes	Never smoked	Normal	4	B	0	No	Yes	No	7	BB	Breastfeeding only	NA	NA	NA
B03137	Female	<30->40	vaginal	Spontaneous vaginal birth	normal weight	>=37	NA	No	spring	<=>188	No	White	Yes	Never smoked	Overweight	4	B	0	No	No	No	7	EF	Bottle feeding only	NA	NA	NA
B03165	Male	30->40	vaginal	Instrumental vaginal birth (Forceps)	normal weight	<37w	NA	No	spring	<=>188	No	White	Yes	Never smoked	Obesity	4	B	0	No	No	No	7	BB	Breastfeeding only	NA	NA	NA
B03168	Female	>40	c/section	Caesarean (Prior to labour onset)	normal weight	>=37	NA	No	spring	<=>188	Yes	Asian:Indian	No	Never smoked	Overweight	2	B	>=1	Yes	NA	No	7	EF	Breastfeeding and bottle feeding	NA	NA	NA
B03169	Female	<30->40	vaginal	Spontaneous vaginal birth	normal weight	>=37	NA	No	summer	<=>188	No	Mixed	Yes	Never smoked	Normal	3	B	0	No	No	No	7	EF	Breastfeeding only	NA	NA	NA
B03171	Male	30->40	c/section	Caesarean (Prior to labour onset)	normal weight	>=37	NA	No	spring	<=>188	No	White	No	Never smoked	Overweight	5	B	>=1	Yes	No	Yes	7	EF	Breastfeeding only	NA	NA	NA
B03172	Male	30->40	c/section	Caesarean (Prior to labour onset)	normal weight	>=37	NA	No	spring	<=>188	No	White	No	Never smoked	Obesity	4	B	>=1	Yes	No	No	7	BL	Bottle feeding only	NA	NA	NA
B03188	Female	30->40	vaginal	Spontaneous vaginal birth	normal weight	>=37	NA	No	spring	<=>188	No	White	Yes	Yes	Obesity	1	B	>=1	No	No	No	7	BB	Breastfeeding only	NA	NA	NA
B03207	Male	30->40	vaginal	Spontaneous vaginal birth	normal weight	<37w	NA	No	spring	<=>188	No	White	Yes	Never smoked	Normal	5	B	>=1	No	No	Yes	7	BL	Breastfeeding only	NA	NA	NA
B03210	Female	30->40	c/section	Caesarean (Prior to labour onset)	normal weight	>=37	NA	No	summer	<=>188	Yes	White	No	Never smoked	Normal	2	B	>=1	Yes	No	No	7	EF	Breastfeeding only	NA	NA	NA
B03211	Male	30->40	c/section	Caesarean (Prior to labour onset)	normal weight	>=37	NA	No	summer	<=>188	No	White	No	Never smoked	Obesity	4	B	>=1	Yes	No	No	7	BB	Breastfeeding only	NA	NA	NA
B03213	Male	30->40	c/section	Caesarean (After labour onset)	normal weight	>=37	NA	Yes	spring	>18	No	White	No	Never smoked	Overweight	5	B	0	Yes	No	No	7	EF	Breastfeeding only	NA	NA	NA
B03214	Male	<30->40	vaginal	Instrumental vaginal birth (Forceps)	normal weight	>=37	NA	No	summer	<=>188	Yes	Asian:Indian	Yes	Ex-smoker(before preg)	Overweight	NA	B	0	No	No	No	7	BL	Breastfeeding only	NA	NA	NA
B03215	Male	30->40	c/section	Caesarean (After labour onset)	low birth weight	<37w	NA	No	summer	<=>188	No	Asian:Pakistani	Yes	Never smoked	Overweight	2	B	0	Yes	No	No	7	BB	Breastfeeding and bottle feeding	NA	NA	NA
B03236	Female	30->40	vaginal	Spontaneous vaginal birth	normal weight	>=37	NA	No	summer	>18	No	Asian:Indian	Yes	Never smoked	Normal	1	B	>=1	No	No	Yes	7	BL	Breastfeeding and bottle feeding	NA	NA	NA
B03237	Male	30->40	vaginal	Spontaneous vaginal birth	normal weight	>=37	NA	No	summer	<=>188	No	White	Yes	Ex-smoker(before preg)	Obesity	1	B	>=1	No	No	No	7	BL	Bottle feeding only	NA	NA	NA
B03239	Female	30->40	vaginal	Spontaneous vaginal birth	normal weight	>=37	NA	No	summer	<=>188	No	White	Yes	Never smoked	Normal	4	B	>=1	No	No	No	7	BL	Breastfeeding and bottle feeding	NA	NA	NA
B03241	Female	30->40	vaginal	Spontaneous vaginal birth	normal weight	>=37	NA	No	summer	<=>188	No	White	Yes	Never smoked	Underweight	4	B	0	No	No	No	7	BL	Breastfeeding only	NA	NA	NA
B03244	Male	30->40	c/section	Caesarean (Prior to labour onset)	normal weight	>=37	NA	No	summer	<=>188	No	White	Yes	Never smoked	Overweight	5	B	>=1	Yes	No	No	7	EF	Breastfeeding only	NA	NA	NA
B03245	Female	<30->40	c/section	Caesarean (Prior to labour onset)	normal weight	>=37	NA	No	summer	<=>188	No	White	No	Yes	Overweight	1	B	>=1	Yes	No	No	7	EF	Bottle feeding only	NA	NA	NA
B03249	Female	30->40	vaginal	Instrumental vaginal birth (Ventouse)	low birth weight	>=37	NA	No	summer	<=>188	No	White	Yes	Yes	Overweight	1	B	>=1	No	No	No	7	BL	NA	NA	NA	NA
B03255	Female	30->40	c/section	Caesarean (Prior to labour onset)	normal weight	>=37	NA	No	summer	<=>188	No	White	Yes	Never smoked	Overweight	5	B	>=1	Yes	No	No	7	BB	Breastfeeding only	NA	NA	NA
B03266	Male	30->40	c/section	Caesarean (After labour onset)	normal weight	>=37	NA	Yes	summer	>18	No	Asian:Indian	No	Never smoked	Overweight	5	B	>=1	Yes	Yes	No	7	EF	Breastfeeding only	NA	NA	NA
B03268	Male	30->40	vaginal	Instrumental vaginal birth (Forceps)	normal weight	>=37	NA	No	summer	<=>188	No	White	Yes	Never smoked	Normal	5	B	0	No	No	No	7	EF	Breastfeeding only	NA	NA	NA
B03275	Female	1	vaginal	Spontaneous vaginal birth	normal weight	>=37	NA	No	summer	<=>188	No	White	No	Never smoked	Obesity	1	B	0	No	No	No	7	BB	Bottle feeding only	NA	NA	NA
B03276	Male	30->40	vaginal	Spontaneous vaginal birth	normal weight	>=37	NA	No	summer	>18	Yes	White	No	Ex-smoker(before preg)	Overweight	4	B	>=1	No	No	No	7	BL	NA	NA	NA	NA
B03277	Female	30->40	c/section	Caesarean (After labour onset)	normal weight	>=37	NA	No	summer	<=>188	No	Asian:Indian	No	Never smoked	Obesity	2	B	>=1	Yes	No	Yes	7	BL	NA	NA	NA	NA
B03280	Male	<30->40	c/section	Caesarean (Prior to labour onset)	normal weight	>=37	NA	No	autum	<=>188	No	White	Yes	Never smoked	Obesity	1	B	0	Yes	No	Yes	7	EF	Breastfeeding only	NA	NA	NA
B03282	Male	<30->40	vaginal	Spontaneous vaginal birth	normal weight	>=37	NA	No	summer	>18	No	White	Yes	Ex-smoker(before preg)	Normal	3	B	0	No	No	Yes	7	EF	Breastfeeding only	NA	NA	NA
B03285	Male	<30->40	c/section	Caesarean (After labour onset)	normal weight	>=37	NA	No	summer	<=>188	No	Asian:Indian	No	Never smoked	Normal	1	B	0	Yes	No	No	7	EF	Breastfeeding and bottle feeding	NA	NA	NA
B03293	Female	30->40	c/section	Caesarean (Prior to labour onset)	normal weight	>=37	NA	No	summer	>18	No	White	No	Never smoked	Overweight	3	B	0	Yes	No	No	7	EF	Breastfeeding and bottle feeding	NA	NA	NA
B03318	Male	<30->40	c/section	Caesarean (Prior to labour onset)	normal weight	>=37	NA	No	summer	<=>188	No	White	Yes	Never smoked	Obesity	2	B	>=1	Yes	No	Yes	7	EF	Breastfeeding only	NA	NA	NA
B03319	Male	30->40	c/section	Caesarean (After labour onset)	low birth weight	>=37	NA	No	summer	<=>188	No	White	No	Yes	Obesity	3	B	>=1	Yes	No	No	7	BL	Bottle feeding only	NA	NA	NA
B03320	Female	30->40	vaginal	Spontaneous vaginal birth	normal weight	>=37	NA	Yes	summer	<=>188	Yes	White	No	Never smoked	Normal	4	B	0	No	No	No	7	EF	Breastfeeding only	NA	NA	NA
B03329	Female	30->40	c/section	Caesarean (Prior to labour onset)	normal weight	>=37	NA	No	summer	<=>188	No	White	No	Never smoked	Normal	5	B	>=1	Yes	No	Yes	7	EF	Breastfeeding only	NA	NA	NA
B03334	Female	30->40	vaginal	Spontaneous vaginal birth	normal weight	>=37	NA	No	summer	<=>188	No	White	Yes	Never smoked	Obesity	5	B	>=1	No	No	No	7	BB	Breastfeeding only	NA	NA	NA
B03335	Male	30->40	c/section	Caesarean (After labour onset)	low birth weight	>=37	NA	No	summer	<=>188	No	Asian:Indian	No	Never smoked	Overweight	2	B	0	Yes	No	No	7	EF	Breastfeeding only	NA	NA	NA
B03339	Male	>40	c/section	Caesarean (Prior to labour onset)	normal weight	>=37	NA	No	summer	<=>188	No	White	No	Never smoked	Overweight	5	B	0	Yes	No	No	7	BL	Breastfeeding and bottle feeding	NA	NA	NA
B03342	Male	30->40	vaginal	Instrumental vaginal birth (Forceps)	normal weight	<37w	NA	No	summer	<=>188	Yes	White	Yes	Ex-smoker(before preg)	Normal	4	B	0	No	No	No	7	BB	Breastfeeding and bottle feeding	NA	NA	NA
B03355	Male	30->40	vaginal	Instrumental vaginal birth (Forceps)	normal weight	>=37	NA	No	summer	<=>188	No	White	Yes	Never smoked	Overweight	5	B	>=1	No	No	No	7	BL	Bottle feeding only	NA	NA	NA
B03356	Male	<30->40	vaginal	Instrumental vaginal birth (Forceps)	normal weight	>=37	NA	No	summer	>18	No	White	No	Yes	Overweight	2	B	0	No	No	No	7	BB	Bottle feeding only	NA	NA	NA
B03371	Female	<30->40	vaginal	Instrumental vaginal birth (Forceps)	normal weight	>=37	NA	Yes	summer	NA	No	White	No	Ex-smoker(before preg)	Overweight	4	B	0	No	Yes	No	7	BB	NA	NA	NA	NA
B03373	Male	30->40	c/section	Caesarean (Prior to labour onset)	normal weight	>=37	NA	No	summer	<=>188	No	White	No	Never smoked	Obesity	5	B	0	Yes	No	No	7	EF	Breastfeeding and bottle feeding	NA	NA	NA
B03387	Female	<30->40	c/section	Caesarean (Prior to labour onset)	normal weight	>=37	NA	No	summer	<=>188	No	White	No	Ex-smoker(before preg)	Obesity	5	B	0	Yes	No	No	7	BL	Breastfeeding and bottle feeding	NA	NA	NA
B03388	Male	30->40	vaginal	Spontaneous vaginal birth	normal weight	>=37	NA	No	summer	<=>188	No	White	Yes	Never smoked	Obesity	2	B	>=1	No	No	Yes	7	BL	Breastfeeding only	NA	NA	NA
B03390	Male	30->40	vaginal	Spontaneous vaginal birth	normal weight	>=37	NA	No	summer	<=>188	No	White	No	Never smoked	Normal	4	B	>=1	No	No	Yes	7	BL	Breastfeeding only	NA	NA	NA
B03426	Female	30->40	vaginal	Spontaneous vaginal birth	normal weight	>=37	NA	No	summer	<=>188	No	Asian:Indian	No	Never smoked	Normal	3	B	>=1	No	No	Yes	7	BB	Breastfeeding only	NA	NA	NA
B03430_T1	Male	<30->40	c/section	Caesarean (Prior to labour onset)	normal weight	<37w	NA	No	summer	<=>188	No	White	No	Ex-smoker(before preg)	Normal	3	B	0	Yes	No	No	7	EF	Breastfeeding and bottle feeding	NA	NA	NA
B03430_T2	Male	<30->40	c/section	Caesarean (Prior to labour onset)	normal weight	<37w	NA	Yes	summer	<=>188	No	White	No	Ex-smoker(before preg)	Normal	3	B	0	Yes	No	No	7	EF	Breastfeeding and bottle feeding	NA	NA	NA
B03431	Female	>40	c/section	Caesarean (Prior to labour onset)	normal weight	>=37	NA	No	summer	<=>188	No	White	No	Yes	Obesity	2	B	>=1	Yes	No	No	7	BB	Breastfeeding only	NA	NA	NA
B03437	Female	30->40	vaginal	Spontaneous vaginal birth	low birth weight	>=37	NA	No	summer	<=>188	No	White	Yes	Never smoked	Normal	4	B	>=1	No	No	Yes	7	EF	Breastfeeding and bottle feeding	NA	NA	NA
B03438	Female	30->40	c/section	Caesarean (Prior to labour onset)	normal weight	>=37	NA	No	summer	<=>188	No	White	Yes	Never smoked	Normal	3	B	>=1	Yes	No	Yes	7	BB	Breastfeeding only	NA	NA	NA
B03442	Female	<30->40	vaginal	Instrumental vaginal birth (Forceps)	normal weight	>=37	NA	No	summer	<=>188	No	White	No	Never smoked	Obesity	4	B	0	No	No	No	7	BL	Bottle feeding only	NA	NA	NA
B03450	Male	30->40	vaginal	Spontaneous vaginal birth	normal weight	>=37	NA	No	summer	<=>188	No	White	Yes	Never smoked	Normal	4	B	>=1	No	No	Yes	7	BB	Breastfeeding only	NA	NA	NA
B03457	Male	<30->40	vaginal	Instrumental vaginal birth (Forceps)	normal weight	>=37	NA	No	summer	>18	No	White	No	Never smoked	Normal	1	B	0	No	No	No	7	BL	Breastfeeding and bottle feeding	NA	NA	NA
B03464	Male	<30->40	c/section	Caesarean (After labour onset)	normal weight	<37w	NA	No	summer	<=>188	No	White	No	Never smoked	Normal	2	B	>=1	Yes	No	No	7	BB	Breastfeeding only	NA	NA	NA
B03465	Female	30->40	c/section	Caesarean (Prior to labour onset)	normal weight	>=37	NA	No	summer	<=>188	No	Black African	No	Never smoked	Normal	3	B	>=1	Yes	No	No	7	EF	Breastfeeding only	NA	NA	NA
B03467	Male	30->40	c/section	Caesarean (After labour onset)	normal weight	>=37	NA	No	summer	<=>188	No	White	No	Ex-smoker(before preg)	Overweight	5	B	0	Yes	No	No	7	EF	Breastfeeding only	NA	NA	NA
B03482	Female	30->40	vaginal	Spontaneous vaginal birth	normal weight	>=37	NA	No	summer	<=>188	No	White	Yes	Yes	Normal	1	B	>=1	Yes	No	Yes	7	BL	Bottle feeding only	NA	NA	NA
B03483	Female	30->40	vaginal	Spontaneous vaginal birth	normal weight	>=37	NA	No	summer	>18	Yes	White	Yes	Yes	Normal	5	B	>=1	Yes	No	Yes	7	EF	Breastfeeding and bottle feeding	NA	NA	NA
B03484	Female	<30->40	vaginal	Spontaneous vaginal birth	normal weight	>=37	NA	No	summer	>18	No	White	Yes	Never smoked	Overweight	2	B	>=1	No	No	Yes	7	BL	NA	NA	NA	NA
B03485	Male	<30->40	c/section	Caesarean (After labour onset)	normal weight	>=37	NA	No	summer	<=>188	No	Mixed	No	Ex-smoker(before preg)	Normal	1	B	>=1	Yes	No	No	7	BL	Breastfeeding only	NA	NA	NA
B03486	Female	<30->40	vaginal	Spontaneous vaginal birth	normal weight	>=37	NA	No	summer	<=>188	No	White	Yes	Never smoked	Obesity	3	B	>=1	No	No	Yes	7	BL	Breastfeeding and bottle feeding	NA	NA	NA
B03496	Female	<30->40	c/section	Caesarean (Prior to labour onset)	normal weight	>=37	NA	No	summer	<=>188	No	White	Yes	Yes	Obesity	1	B	>=1	Yes	No	No	7	BL	Bottle feeding only	NA	NA	NA
B03498	Female	30->40	c/section	Caesarean (Prior to labour onset)	normal weight	>=37	NA	No	summer	<=>188	No	White	No	Ex-smoker(before preg)	Obesity	1	B	>=1	Yes	No	Yes	7	EF	Breastfeeding only	NA	NA	NA
B03505	Female	30->40	vaginal	Instrumental vaginal birth (Forceps)	low birth weight	<37w	NA	No	summer	>18	No	White	Yes	Never smoked	Normal	1	B	0	Yes	Yes	No	7	EF	Breastfeeding and bottle feeding	NA	NA	NA
B03507	Female	<30->40	c/section	Caesarean (Prior to labour onset)	normal weight	>=37	NA	No	summer	<=>188	No	White	Yes	Never smoked	Obesity	NA	B	>=1	Yes	No	No	7	EF	Breastfeeding and bottle feeding	NA	NA	NA
B03508	Female	30->40	c/section	Caesarean (After labour onset)	normal weight	>=37	NA	No	summer	<=>188	No	Asian:Other	No	Never smoked	Normal	2	B	>=1	Yes	No	No	7	BL	Breastfeeding only	NA	NA	NA
B03516	Male	30->40	vaginal	Spontaneous vaginal birth	low birth weight	<37w	NA	No	summer	<=>188	No	White	Yes	Never smoked	Underweight	5	B	>=1	No	No	No	7	BL	Bottle feeding only	NA	NA	NA
B03519	Female	<30->40	vaginal	Spontaneous vaginal birth	normal weight	>=37	NA	No	summer	<=>188	No	White	No	Never smoked	Overweight	NA	B	0	No	No	No	7	BL	Bottle feeding only	NA	NA	NA
B03520	Male	<30->40	vaginal	Spontaneous vaginal birth	normal weight	>=37	NA	No	summer	<=>188	No	White	Yes	Never smoked	Normal	4	B	>=1	No	Yes	No	7	BL	Bottle feeding only	NA	NA	NA
B03521	Female	<30->40	vaginal	Instrumental vaginal birth (Forceps)	normal weight	>=37	NA	No	summer	<=>188	No	White	Yes	Never smoked	Normal	5	B	0	No	No	Yes	7	BL	Breastfeeding only	NA	NA	NA
B03525	Male	30->40	c/section	Caesarean (Prior to labour onset)	normal weight	>=37	NA	No	summer	<=>188	No	White	No	Ex-smoker(before preg)	Normal	5	B	>=1	Yes	No	No	7	BL	Bottle feeding only	NA	NA	NA
B03530	Female	<30->40	vaginal	Spontaneous vaginal birth	normal weight	>=37	NA	No	summer	<=>188	No	White	Yes	Never smoked	Normal	1	B	0	No	No	No	7	BL	Breastfeeding and bottle feeding	NA	NA	NA
B03531	Female	<30->40	vaginal	Spontaneous vaginal birth	normal weight	>=37	NA	No	summer	>18	No	White	Yes	Ex-smoker(before preg)	Normal	1	B	0	No	No	Yes	7	EF	Breastfeeding and bottle feeding	NA	NA	NA
B03543	Male	30->40	vaginal	Instrumental vaginal birth (Forceps)	normal weight	>=37	NA	No	summer	<=>188	No	White	No	Never smoked	Obesity	3	B	>=1	No	No	No	7	BL	Bottle feeding only	NA	NA	NA
B03559	Female	30->40	vaginal	Spontaneous vaginal birth	normal weight	>=37	NA	No	summer	<=>188	No	Asian:Indian	Yes	Never smoked	Overweight	5	B	>=1	No	No	Yes	7	EF	Breastfeeding only	NA	NA	NA
B03560	Female	30->40	c/section	Caesarean (Prior to labour onset)	normal weight	>=37	NA	No	summer	<=>188	No	White	No	Yes	Obesity	3	B	>=1	Yes	No	No	7	BL	Bottle feeding only	NA	NA	NA
B03565	Female	30->40	c/section	Caesarean (Prior to labour onset)	normal weight	>=37	NA	No	summer	<=>188	No	White	No	Never smoked	Overweight	5	B	>=1	Yes	No	Yes	7	EF	Breastfeeding only	NA	NA	NA
B03572	Male	<30->40	c/section	Caesarean (After labour onset)	normal weight	>=37	NA	No	summer	<=>188	No	White	No	Never smoked	Normal	5	B	0	Yes	No	No	7	BL	Breastfeeding and bottle feeding	NA	NA	NA
B03580	Male	<30->40	vaginal	Spontaneous vaginal birth	normal weight	>=37	NA	No	summer	>18	No	White	No	Never smoked	Normal	2	B	0	No	Yes	Yes	7	BL	NA	NA	NA	NA
B03582	Female	30->40	vaginal	Spontaneous vaginal birth	normal weight	>=37	NA	No	summer	<=>188	No	White	Yes	Ex-smoker(before preg)	Obesity	2	B	0	No	No	No	7	BL	Breastfeeding and bottle feeding	NA	NA	NA
B03583	Female	30->40	vaginal	Spontaneous vaginal birth	low birth weight	>=37	NA	No	summer	<=>188	No	White	Yes	Yes	Normal	3	B	0	No	No	No	7	BB	Bottle feeding only	NA	NA	NA
B03586	Male	30->40	c/section	Caesarean (Prior to labour onset)	normal weight	>=37	NA	No	summer	<=>188	No	White	No	Never smoked	Normal	5	B	0	Yes	No	No	7	BL	Bottle feeding only	NA	NA	NA
B03595	Male	<30->40	vaginal	Instrumental vaginal birth (Ventouse)	normal weight	>=37	NA	No	summer	>18	No	White	Yes	Never smoked	Normal	5	B	>=1	No	No	Yes	7	BL	Breastfeeding and bottle feeding	NA	NA	NA
B03596	Male	30->40	vaginal	Spontaneous vaginal birth	normal weight	>=37	NA	No	summer	<=>188	No	White	Yes	Yes	Obesity	1	B	0	No	No	No	7	BL	Breastfeeding and bottle feeding	NA	NA	NA
B03597	Female	30->40	c/section	Caesarean (Prior to labour onset)	normal weight	>=37	NA	No	summer	<=>188	No	White	Yes	Never smoked	Overweight	5	B	>=1	Yes	NA	Yes	7	EF	Breastfeeding only	NA	NA	NA
B03599	Male	30->40	c/section	Caesarean (After labour onset)	normal weight	>=37	NA	No	summer	>18	No	White	No	Ex-smoker(before preg)	Normal	4	B	>=1	Yes	No	No	7	BB	Breastfeeding only	NA	NA	NA
B03604	Male	30->40	c/section	Caesarean (Prior to labour onset)	normal weight	>=37	NA	No	summer	<=>188	No	White	No	Never smoked	Normal	4	B	>=1	Yes	NA	No	7	BB	Breastfeeding and bottle feeding	NA	NA	NA
B03608	Male	30->40	c/section	Caesarean (After labour onset)	normal weight	>=37	NA	No	summer	>18	No	Asian:Other	No	Never smoked	Obesity	1	B	0	Yes	No	No	7	BL	Breastfeeding and bottle feeding	NA	NA	NA
B03613	Female	30->40	c/section	Caesarean (Prior to labour onset)	normal weight	>=37	NA	No	summer	<=>188	No	White	No	Never smoked	Normal	2	B	>=1	Yes	No	No	7	EF	Breastfeeding and bottle feeding	NA	NA	NA
B03619	Female	30->40	vaginal	Spontaneous vaginal birth	normal weight	>=37	NA	No	summer	<=>188	No	White	Yes	Ex-smoker(before preg)	Normal	4	B	>=1	Yes	No	No	7	BL	Breastfeeding only	NA	NA	NA
B03625	Male	30->40	vaginal	Instrumental vaginal birth (Forceps)	normal weight	>=37	NA	No	summer	<=>188	No	White	Yes	Never smoked	Normal	4	B	0	No	No	Yes	7	BL	Breastfeeding only	NA	NA	NA
B03626	Male	30->40	vaginal	Spontaneous vaginal birth	normal weight	>=37	NA	No	summer	<=>188	No	White	Yes	Ex-smoker(before preg)	Obesity	4	B	0	No	No	Yes	7	BL	Breastfeeding and bottle feeding	NA	NA	NA
B03629	Female	30->40	vaginal	Spontaneous vaginal birth	normal weight	>=37	NA	No	summer	<=>188	No	White	Yes	Never smoked	Normal	NA	B	0	No	No	No	7	BL	Breastfeeding only	NA	NA	NA
B03631	Male	30->40	vaginal	Instrumental vaginal birth (Ventouse)	normal weight	>=37	NA	No	summer	>18	No	White	Yes	Never smoked	Normal	5	B	0	No	No	Yes	7	EF	Breastfeeding only	NA	NA	NA
B03633	Female	30->40	c/section	Caesarean (Prior to labour onset)	normal weight	>=37	NA	No	summer	<=>188	No	Asian:Pakistani	No	Never smoked	Overweight	2	B	>=1	Yes	No	No	7	BL	Breastfeeding and bottle feeding	NA	NA	NA
B03637	Male	30->40	vaginal	Spontaneous vaginal birth	normal weight	>=37	NA	No	summer	<=>188	Yes	White	Yes	Never smoked	Overweight	4	B	>=1	No	Yes	Yes	7	BB	Breastfeeding only	NA	NA	NA
B03640	Male	30->40	c/section	Caesarean (After labour onset)	normal weight	>=37	NA	No	summer	>18	No	White	No	Never smoked	Normal	4	B	>=1	Yes	No	No	7	BL	NA	NA	NA	NA
B03645	Female	<30->40	vaginal	Instrumental vaginal birth (Forceps)	normal weight	>=37	NA	No	summer	>18	Yes	White	No	Never smoked	Obesity	5	B	0	Yes	Yes	No	7	BL	Breastfeeding only	NA	NA	NA
B03649	Male	30->40	c/section	Caesarean (Prior to labour onset)	normal weight	>=37	NA	Yes	autum	<=>188	No	White	No	Ex-smoker(before preg)	Obesity	1	B	>=1	Yes	Yes	No	7	BB	Bottle feeding only	NA	NA	NA
B03654	Male	30->40	vaginal	Spontaneous vaginal birth	normal weight	<37w	NA	No	autum	<=>188	No	White	Yes	Ex-smoker(before preg)	Obesity	5	B	>=1	No	No	Yes	7	EF	Breastfeeding and bottle feeding	NA	NA	NA
B03661	Female	30->40	vaginal	Spontaneous vaginal birth	normal weight	>=37	NA	No	autum	>18	No	White	Yes	Never smoked	Normal	1	B	>=1	No	No	Yes	7	BL	Breastfeeding only	NA	NA	NA
B03662	Male	30->40	c/section	Caesarean (Prior to labour onset)	normal weight	>=37	NA	No	autum	<=>188	No	White	Yes	Never smoked	Normal	5	B	>=1	Yes	No	Yes	7	EF	Breastfeeding only	NA	NA	NA
B03664	Female	30->40	vaginal	Spontaneous vaginal birth	normal weight	>=37	NA	No	summer	<=>188	Yes	White	No	Never smoked	Obesity	3	B	>=1	No	No	Yes	7	BL	Breastfeeding only	NA	NA	NA
B03669	Male	<30->40	c/section	Caesarean (After labour onset)	normal weight	>=37	NA	No	autum	>18	No	Black caribbean	No	Never smoked	Normal	5	B	>=1	Yes	No	No	7	BB	Breastfeeding and bottle feeding	NA	NA	NA
B03670	Male	30->40	c/section	Caesarean (After labour onset)	normal weight	>=37	NA	Yes	summer	<=>188	Yes	White	No	Never smoked	Obesity	3	B	0	Yes	Yes	No	7	EF	Breastfeeding and bottle feeding	NA	NA	NA
B03678	Female	30->40	vaginal	Instrumental vaginal birth (Ventouse)	normal weight	>=37	NA	No	autum	<=>188	No	Asian:Pakistani	No	Never smoked	Overweight	2	B	>=1	No	No	Yes	7	BB	Breastfeeding and bottle feeding	NA	NA	NA
B03680	Male	<30->40	vaginal	Spontaneous vaginal birth	low birth weight	>=37	NA	No	autum	<=>188	No	White	Yes	Yes	Overweight	1	B	>=1	No	No	Yes	7	BB	Bottle feeding only	NA	NA	NA
B03691	Female	30->40	c/section	Caesarean (Prior to labour onset)	normal weight	>=37	NA	No	autum	<=>188	No	Black African	No	Never smoked	Overweight	1	B	>=1	Yes	No	No	7	EF	Breastfeeding and bottle feeding	NA	NA	NA
B03697	Female	30->40	vaginal	Spontaneous vaginal birth	normal weight	>=37	NA	No	autum	<=>188	No	White	Yes	Never smoked	Obesity	2	B	>=1	No	No	No	7	BL	Bottle feeding only	NA	NA	NA
B03698	Female	30->40	vaginal	Spontaneous vaginal birth	normal weight	>=37	NA	No	autum	<=>188	Yes	Black African	Yes	Never smoked	Overweight	1	B	0	No	No	No	7	BL	Breastfeeding only	NA	NA	NA
B03704	Female	>40	vaginal	Spontaneous vaginal birth	normal weight	>=37	NA	No	autum	<=>188	No	White	Yes	Never smoked	Normal	2	B	>=1	Yes	No	Yes	7	BL	Breastfeeding and bottle feeding	NA	NA	NA
B03709	Female	30->40	c/section	Caesarean (After labour onset)	normal weight	>=37	NA	No	autum	<=>188	No	White	No	Ex-smoker(before preg)	Obesity	4	B	>=1	Yes	No	No	7	EF	Breastfeeding only	NA	NA	NA
B03716	Male	30->40	vaginal	Spontaneous vaginal birth	normal weight	>=37	NA	Yes	autum	<=>188	No	Asian:Other	No	Never smoked	Overweight	2	B	>=1	No	Yes	No	7	BB	Breastfeeding only	NA	NA	NA
B03717	Male	30->40	vaginal	Spontaneous vaginal birth	normal weight	>=37	NA	No	autum	>18	No	White	Yes	Never smoked	Overweight	5	B	>=1	No	No	No	7	BL	Breastfeeding only	NA	NA	NA
B03721	Male	30->40	c/section	Caesarean (Prior to labour onset)	normal weight	>=37	NA	No	autum	<=>188	No	White	No	Yes	Overweight	3	B	>=1	Yes	No	No	7	BL	Breastfeeding and bottle feeding	NA	NA	NA
B03723	Female	30->40	vaginal	Spontaneous vaginal birth	normal weight	>=37	NA	No	autum	>18	No	White	Yes	Never smoked	Normal	4	B	0	No	No	No	7	BL	Breastfeeding and bottle feeding	NA	NA	NA
B03725	Female	<30->40	vaginal	Spontaneous vaginal birth	normal weight	>=37	NA	No	autum	<=>188	No	Mixed	Yes	Never smoked	Overweight	3	B	>=1	No	No	No	7	BL	Breastfeeding only	NA	NA	NA
B03726	Male	30->40	vaginal	Spontaneous vaginal birth	normal weight	>=37	NA	No	autum	<=>188	No	Asian:Indian	Yes	Never smoked	Normal	3	B	0	No	No	No	7	BL	Breastfeeding and bottle feeding	NA	NA	NA
B03727	Male	30->40	vaginal	Spontaneous vaginal birth	normal weight	>=37	NA	No	autum	<=>188	No	White	Yes	Yes	Normal	4	B	0	No	No	No	7	EF	Breastfeeding and bottle feeding	NA	NA	NA
B03732	Female	30->40	vaginal	Spontaneous vaginal birth	low birth weight	>=37	NA	No	autum	<=>188	No	White	Yes	Never smoked	Overweight	4	B	0	No	No	No	7	BL	Breastfeeding and bottle feeding	NA	NA	NA
B03738	Female	30->40	c/section	Caesarean (After labour onset)	normal weight	>=37	NA	No	autum	<=>188	No	Black African	No	Never smoked	Overweight	NA	B	>=1	Yes	No	No	7	EF	Breastfeeding and bottle feeding	NA	NA	NA
B03739	Female	30->40	vaginal	Spontaneous vaginal birth	normal weight	>=37	NA	No	autum	<=>188	No	White	Yes	Yes	Overweight	NA	B	0	No	No	Yes	7	BL	NA	NA	NA	NA
B03741	Female	30->40	c/section	Caesarean (Prior to labour onset)	normal weight	>=37	NA	No	autum	<=>188	No	White	Yes	Ex-smoker(before preg)	Obesity	3	B	>=1	Yes	No	Yes	7	BL	Breastfeeding and bottle feeding	NA	NA	NA
B03743	Female	>40	c/section	Caesarean (Prior to labour onset)	low birth weight	>=37	NA	No	autum	<=>188	No	Asian:Indian	No	Never smoked	Obesity	1	B	>=1	Yes	No	Yes	7	EF	Breastfeeding and bottle feeding	NA	NA	NA
B03747	Female	30->40	vaginal	Spontaneous vaginal birth	normal weight	>=37	NA	No	autum	<=>188	No	White	Yes	Never smoked	Normal	4	B	0	No	No	Yes	7	BL	Breastfeeding and bottle feeding	NA	NA	NA
B03749	Male	30->40	c/section	Caesarean (Prior to labour onset)	normal weight	>=37	NA	No	autum	<=>188	No	White	Yes	Ex-smoker(before preg)	Obesity	3	B	>=1	Yes	No	No	7	EF	Breastfeeding only	NA	NA	NA
B03752	Male	30->40	c/section	Caesarean (Prior to labour onset)	normal weight	>=37	NA	No	autum	<=>188	No	White	Yes	Never smoked	Normal	4	B	>=1	Yes	No	No	7	EF	Breastfeeding only	NA	NA	NA
B03753	Female	<30->40	vaginal	Spontaneous vaginal birth	low birth weight	>=37	NA	No	autum	NA	No	White	Yes	Never smoked	Normal	2	B	0	No	No	No	7	BB	Breastfeeding only	NA	NA	NA
B03754	Male	30->40	vaginal	Instrumental vaginal birth (Ventouse)	normal weight	>=37	NA	No	autum	<=>188	No	White	Yes	Never smoked	Overweight	2	B	>=1	Yes	Yes	Yes	7	EF	Breastfeeding only	NA	NA	NA
B03755	Female	<30->40	vaginal	Spontaneous vaginal birth	normal weight	>=37	NA	No	autum	<=>188	No	Asian:Bangladeshi	NA	Never smoked	Obesity	3	B	>=1	Yes	No	No	7	BB	Breastfeeding only	NA	NA	NA
B03761	Male	<30->40	vaginal	Spontaneous vaginal birth	normal weight	>=37	NA	No	autum	>18	No	White	Yes	Never smoked	Normal	4	B	>=1	No	No	Yes	7	BL	Breastfeeding only	NA	NA	NA
B03763	Female	30->40	vaginal	Spontaneous vaginal birth	normal weight	>=37	NA	No	autum	<=>188	No	White	Yes	Never smoked	Overweight	4	B	>=1	No	No	Yes	7	BB	Breastfeeding only	NA	NA	NA
B03764	Male	30->40	c/section	Caesarean (Prior to labour onset)	normal weight	>=37	NA	No	autum	<=>188	No	Mixed	No	Never smoked	Overweight	5	B	>=1	Yes	No	No	7	EF	Breastfeeding only	NA	NA	NA
B03766	Male	30->40	vaginal	Instrumental vaginal birth (Ventouse)	normal weight	>=37	NA	No	autum	<=>188	Yes	White	No	Never smoked	Obesity	4	B	>=1	No	No	No	7	BB	Breastfeeding only	NA	NA	NA
B03767	Female	>40	c/section	Caesarean (After labour onset)	normal weight	>=37	NA	No	autum	<=>188	No	White	No	Ex-smoker(before preg)	Normal	4	B	0	Yes	No	No	7	EF	Breastfeeding only	NA	NA	NA
B03768	Female	<30->40	vaginal	Spontaneous vaginal birth	normal weight	>=37	NA	No	autum	<=>188	No	White	No	Never smoked	Underweight	5	B	0	No	Yes	No	7	BL	Breastfeeding and bottle feeding	NA	NA	NA
B03769	Female	30->40	vaginal	Spontaneous vaginal birth	low birth weight	<37w	NA	Yes	autum	<=>188	Yes	White	No	Ex-smoker(before preg)	Obesity	2	B	>=1	No	Yes	No	7	EF	Bottle feeding only	NA	NA	NA
B03771	Female	30->40	c/section	Caesarean (After labour onset)	normal weight	>=37	NA	Yes	autum	>18	No	White	No	Ex-smoker(before preg)	Overweight	4	B	0	Yes	Yes	No	7	EF	Bottle feeding only	NA	NA	NA
B03776	Female	>40	vaginal	Instrumental vaginal birth (Forceps)	normal weight	>=37	NA	No	autum	<=>188	Yes	White	No	Never smoked	Normal	3	B	>=1	Yes	No	No	7	EF	Breastfeeding and bottle feeding	NA	NA	NA
B03777	Male	30->40	vaginal	Spontaneous vaginal birth	normal weight	>=37	NA	No	autum	<=>188	No	White	Yes	Yes	Normal	2	B	0	No	No	No	7	BL	NA	NA	NA	NA
B03782	Male	<30->40	vaginal	Spontaneous vaginal birth	normal weight	>=37	NA	No	autum	<=>188	No	White	No	Ex-smoker(before preg)	Underweight	2	B	0	No	No	Yes	7	BL	NA	NA	NA	NA
B03786	Male	<30->40	vaginal	Instrumental vaginal birth (Forceps)	normal weight	>=37	NA	No	autum	<=>188	No	White	Yes	Never smoked	Normal	1	B	0	No	No	No	7	BL	Breastfeeding and bottle feeding	NA	NA	NA
B03789	Male	30->40	c/section	Caesarean (Prior to labour onset)	normal weight	>=37	NA	No	autum	<=>188	No	White	No	Never smoked	Normal	5	B	0	Yes	No	No	7	BL	NA	NA	NA	NA
B03791_T1	Male	30->40	c/section	Caesarean (Prior to labour onset)	normal weight	<37w	NA	No	autum	<=>188	Yes	White	No	Never smoked	Overweight	1	B	>=1	Yes	No	No	7	BL	Bottle feeding only	NA	NA	NA
B03791_T2	Male	30->40	c/section	Caesarean (Prior to labour onset)	normal weight	<37w	NA	No	autum	<=>188	Yes	White	No	Never smoked	Overweight	1	B	>=1	Yes	No	No	7	BL	Bottle feeding only	NA	NA	NA
B03793	Female	<30->40	vaginal	Spontaneous vaginal birth	normal weight	>=37	NA	No	autum	<=>188	Yes	White	Yes	Ex-smoker(before preg)	Obesity	2	B	>=1	No	No	No	7	BB	Breastfeeding and bottle feeding	NA	NA	NA
B03794	Male	30->40	vaginal	Spontaneous vaginal birth	normal weight	>=37	NA	No	autum	<=>188	No	Black African	Yes	Never smoked	Overweight	4	B	>=1	No	No	Yes	7	BB	Breastfeeding and bottle feeding	NA	NA	NA
B03798	Female	30->40	vaginal	Spontaneous vaginal birth	normal weight	>=37	NA	No	autum	<=>188	No	White	Yes	Never smoked	Normal	2	B	>=1	No	No	No	7	BL	Breastfeeding only	NA	NA	NA
B03800	Male	30->40	vaginal	Instrumental vaginal birth (Forceps)	normal weight	<37w	NA	No	autum	<=>188	No	White	Yes	Never smoked	Normal	4	B	0	No	No	No	7	EF	Breastfeeding only	NA	NA	NA
B03806	Female	30->40	vaginal	Spontaneous vaginal birth	normal weight	>=37	NA	No	autum	<=>188	Yes	White	Yes	Never smoked	Normal	5	B	>=1	No	No	No	7	BL	Breastfeeding only	NA	NA	NA
B03809	Female	<30->40	vaginal	Spontaneous vaginal birth	normal weight	>=37	NA	No	autum	<=>188	No	Mixed	Yes	Ex-smoker(before preg)	Normal	4	B	>=1	No	No	No	7	BB	Bottle feeding only	NA	NA	NA
B03810	Female	30->40	c/section	Caesarean (After labour onset)	low birth weight	<37w	NA	Yes	autum	>18	Yes	White	Yes	Never smoked	Normal	4	B	0	Yes	Yes	No	7	EF	Breastfeeding and bottle feeding	NA	NA	NA
B03816_T1	Female	30->40	vaginal	Instrumental vaginal birth (Forceps)	normal weight	<37w	NA	No	autum	<=>188	No	White	No	Never smoked	Obesity	5	B	0	Yes	Yes	No	7	EF	Breastfeeding and bottle feeding	NA	NA	NA
B03816_T2	Male	30->40	c/section	Caesarean (After labour onset)	normal weight	<37w	NA	Yes	autum	<=>188	Yes	White	No	Never smoked	Obesity	5	B	0	Yes	Yes	No	7	EF	Breastfeeding and bottle feeding	NA	NA	NA
B03817	Female	<30->40	c/section	Caesarean (After labour onset)	normal weight	>=37	NA	No	autum	<=>188	No	White	No	Ex-smoker(before preg)	Obesity	4	B	0	Yes	No	No	7	BB	Breastfeeding and bottle feeding	NA	NA	NA
B03818	Male	30->40	c/section	Caesarean (Prior to labour onset)	normal weight	>=37	NA	No	autum	<=>188	No	White	No	Ex-smoker(before preg)	Overweight	3	B	>=1	Yes	No	No	7	EF	Breastfeeding and bottle feeding	NA	NA	NA
B03821	Female	>40	c/section	Caesarean (After labour onset)	normal weight	>=37	NA	No	autum	<=>188	Yes	Asian:Indian	No	Never smoked	Normal	2	B	0	Yes	Yes	No	7	BL	Breastfeeding and bottle feeding	NA	NA	NA
B03822	Female	30->40	c/section	Caesarean (Prior to labour onset)	normal weight	>=37	NA	No	autum	<=>188	No	White	No	Never smoked	Underweight	NA	B	>=1	Yes	No	Yes	7	BL	Breastfeeding only	NA	NA	NA
B03827	Male	30->40	vaginal	Spontaneous vaginal birth	low birth weight	<37w	NA	No	autum	<=>188	Yes	White	No	Ex-smoker(before preg)	Overweight	5	B	0	No	No	No	7	EF	Breastfeeding and bottle feeding	NA	NA	NA
B03828	Male	30->40	c/section	Caesarean (After labour onset)	normal weight	>=37	NA	Unknown	autum	<=>188	No	White	Yes	Ex-smoker(before preg)	Normal	5	B	>=1	Yes	No	No	7	BB	Breastfeeding only	NA	NA	NA
B03829	Female	30->40	vaginal	Instrumental vaginal birth (Forceps)	normal weight	>=37	NA	No	autum	<=>188	No	White	No	Ex-smoker(before preg)	Normal	5	B	0	No	NA	No	7	BL	NA	NA	NA	NA
B03830	Female	<30->40	c/section	Caesarean (After labour onset)	normal weight	>=37	NA	No	autum	>18	No	White	No	Never smoked	Normal	5	B	0	Yes	No	No	7	BL	Breastfeeding and bottle feeding	NA	NA	NA
B03831	Male	<30->40	vaginal	Instrumental vaginal birth (Forceps)	normal weight	>=37	NA	No	autum	<=>188	No	White	Yes	Never smoked	Normal	2	B	0	No	No	Yes	7	BL	Breastfeeding only	NA	NA	NA
B03832	Male	<30->40	c/section	Caesarean (After labour onset)	normal weight	>=37	NA	No	autum	<=>188	Yes	White	No	Never smoked	Overweight	3	B	0	Yes	No	No	7	EF	Breastfeeding and bottle feeding	NA	NA	NA
B03833	Female	<30->40	vaginal	Spontaneous vaginal birth	normal weight	>=37	NA	No	autum	<=>188	No	White	Yes	Never smoked	Overweight	2	B	0	No	No	Yes	7	BL	Breastfeeding only	NA	NA	NA
B03834	Male	30->40	c/section	Caesarean (Prior to labour onset)	normal weight	>=37	NA	No	autum	<=>188	No	White	No	Never smoked	Overweight	1	B	>=1	Yes	No	No	7	EF	Breastfeeding and bottle feeding	NA	NA	NA
B03839	Male	30->40	c/section	Caesarean (After labour onset)	normal weight	>=37	NA	No	autum	<=>188	No	White	No	Never smoked	Normal	5	B	>=1	Yes	No	Yes	7	EF	Breastfeeding and bottle feeding	NA	NA	NA
B03841_T1	Male	30->40	vaginal	Instrumental vaginal birth (Forceps)	normal weight	>=37	NA	No	autum	<=>188	No	White	Yes	Never smoked	Normal	5	B	0	Yes	No	No	7	BL	Breastfeeding only	NA	NA	NA
B03841_T2	Female	30->40	vaginal	Spontaneous vaginal birth	low birth weight	>=37	NA	No	autum	<=>188	No	White	Yes	Never smoked	Normal	5	B	0	Yes	No	No	7	EF	Breastfeeding only	NA	NA	NA
B03843	Male	<30->40	vaginal	Instrumental vaginal birth (Forceps)	normal weight	>=37	NA	No	autum	>18	No	White	Yes	Never smoked	Normal	4	B	0	No	Yes	No	7	BL	NA	NA	NA	NA
B03844	Male	>40	vaginal	Spontaneous vaginal birth	normal weight	>=37	NA	No	autum	<=>188	No	Asian:Indian	No	Never smoked	Obesity	3	B	>=1	No	No	Yes	7	BB	Breastfeeding and bottle feeding	NA	NA	NA
B03849	Male	30->40	c/section	Caesarean (After labour onset)	normal weight	>=37	NA	No	autum	<=>188	No	White	No	Never smoked	Normal	4	B	>=1	Yes	No	No	7	EF	Bottle feeding only	NA	NA	NA
B03852	Female	30->40	vaginal	Spontaneous vaginal birth	normal weight	>=37	NA	No	autum	<=>188	No	White	Yes	Ex-smoker(before preg)	Overweight	2	B	>=1	No	No	No	7	EF	Bottle feeding only	NA	NA	NA
B03861	Male	<30->40	c/section	Caesarean (After labour onset)	normal weight	>=37	NA	No	autum	<=>188	No	Other	No	Never smoked	Normal	2	B	0	Yes	No	No	7	BL	Breastfeeding only	NA	NA	NA
B03862	Female	<30->40	c/section	Caesarean (Prior to labour onset)	normal weight	>=37	NA	No	autum	<=>188	No	White	No	Never smoked	Obesity	4	B	>=1	Yes	No	No	7	EF	Breastfeeding only	NA	NA	NA
B03863	Female	30->40	vaginal	Spontaneous vaginal birth	normal weight	>=37	NA	No	autum	>18	No	White	Yes	Never smoked	Obesity	2	B	>=1	No	No	Yes	7	BL	Breastfeeding only	NA	NA	NA
B03866	Male	<30->40	c/section	Caesarean (Prior to labour onset)	normal weight	>=37	NA	No	autum	<=>188	No	White	No	Ex-smoker(before preg)	Overweight	4	B	0	Yes	No	No	7	BB	Bottle feeding only	NA	NA	NA
B03872	Male	<30->40	vaginal	Instrumental vaginal birth (Forceps)	normal weight	>=37	NA	No	autum	<=>188	No	White	Yes	Never smoked	Normal	1	B	>=1	No	No	No	7	BL	Bottle feeding only	NA	NA	NA
B03875	Male	<30->40	vaginal	Spontaneous vaginal birth	normal weight	>=37	NA	No	autum	>18	No	Asian:Indian	Yes	Never smoked	Obesity	4	B	>=1	No	No	No	7	BB	Breastfeeding only	NA	NA	NA
B03879	Female	30->40	vaginal	Spontaneous vaginal birth	normal weight	>=37	NA	No	autum	>18	No	White	Yes	Ex-smoker(before preg)	Obesity	5	B	>=1	No	No	No	7	BL	Breastfeeding only	NA	NA	NA
B03880	Male	30->40	vaginal	Instrumental vaginal birth (Forceps)	normal weight	>=37	NA	No	autum	<=>188	No	White	No	Ex-smoker(before preg)	Obesity	4	B	0	No	No	No	7	BL	Breastfeeding only	NA	NA	NA
B03883	Male	30->40	c/section	Caesarean (After labour onset)	normal weight	>=37	NA	No	autum	<=>188	No	White	No	Ex-smoker(before preg)	Normal	4	B	0	Yes	No	No	7	EF	Breastfeeding only	NA	NA	NA
B03885	Female	30->40	vaginal	Instrumental vaginal birth (Forceps)	normal weight	>=37	NA	No	autum	<=>188	No	Asian:Indian	No	Never smoked	Normal	5	B	0	No	No	No	7	EF	Breastfeeding only	NA	NA	NA
B03886	Female	30->40	c/section	Caesarean (Prior to labour onset)	normal weight	>=37	NA	No	autum	<=>188	No	White	No	Never smoked	Obesity	5	B	>=1	Yes	No	Yes	7	EF	Breastfeeding only	NA	NA	NA
B03887	Male	30->40	vaginal	Instrumental vaginal birth (Forceps)	normal weight	>=37	NA	No	autum	>18	No	Asian:Indian	Yes	Never smoked	Overweight	5	B	>=1	No	No	No	7	BB	Breastfeeding only	NA	NA	NA
B03889	Male	<30->40	vaginal	Spontaneous vaginal birth	normal weight	<37w	NA	Yes	autum	>18	No	White	No	Ex-smoker(before preg)	Overweight	1	B	0	Yes	Yes	No	7	BL	Breastfeeding and bottle feeding	NA	NA	NA
B03896	Female	30->40	vaginal	Instrumental vaginal birth (Forceps)	normal weight	>=37	NA	No	autum	>18	No	White	Yes	Never smoked	Overweight	4	B	0	Yes	Yes	No	7	BL	Breastfeeding only	NA	NA	NA
B03902	Male	30->40	c/section	Caesarean (After labour onset)	normal weight	>=37	NA	No	autum	<=>188	Yes	Asian:Other	No	Never smoked	Overweight	3	B	0	Yes	No	Yes	7	EF	Breastfeeding only	NA	NA	NA
B03904	Male	30->40	vaginal	Spontaneous vaginal birth	low birth weight	>=37	NA	No	autum	<=>188	No	Asian:Indian	No	Never smoked	Overweight	2	B	>=1	No	No	No	7	BL	Breastfeeding only	NA	NA	NA
B03906	Male	30->40	vaginal	Spontaneous vaginal birth	normal weight	>=37	NA	No	autum	<=>188	No	White	Yes	Ex-smoker(before preg)	Overweight	1	B	0	No	No	No	7	BL	Breastfeeding only	NA	NA	NA
B03907	Male	<30->40	vaginal	Instrumental vaginal birth (Forceps)	normal weight	>=37	NA	No	autum	<=>188	No	White	Yes	Ex-smoker(before preg)	Obesity	2	B	0	Yes	No	No	7	BB	Bottle feeding only	NA	NA	NA
B03908	Male	30->40	c/section	Caesarean (After labour onset)	normal weight	>=37	NA	No	autum	<=>188	No	White	No	Never smoked	Overweight	2	B	>=1	Yes	No	No	7	BB	Breastfeeding only	NA	NA	NA
B03910_T1	Male	30->40	c/section	Caesarean (Prior to labour onset)	low birth weight	<37w	NA	No	autum	<=>188	No	Asian:Indian	No	Never smoked	Normal	5	B	>=1	Yes	No	No	7	EF	Breastfeeding and bottle feeding	NA	NA	NA
B03910_T2	Male	30->40	c/section	Caesarean (Prior to labour onset)	low birth weight	<37w	NA	No	autum	<=>188	No	Asian:Indian	No	Never smoked	Normal	5	B	>=1	Yes	No	NA	7	EF	Breastfeeding and bottle feeding	NA	NA	NA
B03912	Female	30->40	vaginal	Spontaneous vaginal birth	normal weight	>=37	NA	No	autum	<=>188	No	Asian:Indian	Yes	Never smoked	Obesity	5	B	>=1	No	No	No	7	BL	Breastfeeding only	NA	NA	NA
B03916	Male	30->40	vaginal	Instrumental vaginal birth (Forceps)	normal weight	>=37	NA	No	autum	>18	No	White	Yes	Never smoked	Normal	4	B	>=1	No	No	Yes	7	BL	Breastfeeding and bottle feeding	NA	NA	NA
B03919	Female	<30->40	c/section	Caesarean (After labour onset)	normal weight	>=37	NA	No	autum	<=>188	No	White	No	Never smoked	Normal	3	B	0	Yes	Yes	No	7	BB	Bottle feeding only	NA	NA	NA
B03921	Male	30->40	vaginal	Spontaneous vaginal birth	normal weight	>=37	NA	No	autum	<=>188	No	White	Yes	Never smoked	Normal	3	B	>=1	No	No	No	7	BB	Bottle feeding only	NA	NA	NA
B03922	Male	30->40	vaginal	Spontaneous vaginal birth	normal weight	>=37	NA	No	autum	<=>188	No	White	No	Ex-smoker(before preg)	Normal	3	B	>=1	No	No	No	7	BB	Bottle feeding only	NA	NA	NA
B03924	Male	30->40	c/section	Caesarean (Prior to labour onset)	normal weight	>=37	NA	No	autum	<=>188	No	White	No	Never smoked	Overweight	5	B	>=1	Yes	No	No	7	EF	Bottle feeding only	NA	NA	NA
B03925	Male	<30->40	vaginal	Spontaneous vaginal birth	low birth weight	>=37	NA	No	autum	<=>188	No	White	Yes	Yes	Underweight	3	B	>=1	No	No	No	7	BL	Bottle feeding only	NA	NA	NA
B03926	Male	30->40	c/section	Caesarean (Prior to labour onset)	normal weight	>=37	NA	No	autum	<=>188	No	White	No	Never smoked	Normal	4	B	>=1	Yes	No	No	7	EF	Breastfeeding and bottle feeding	NA	NA	NA
B03929	Female	30->40	vaginal	Spontaneous vaginal birth	normal weight	>=37	NA	No	autum	<=>188	No	White	Yes	Ex-smoker(before preg)	Normal	5	B	0	No	No	No	7	EF	Breastfeeding only	NA	NA	NA
B03931	Female	<30->40	vaginal	Spontaneous vaginal birth	normal weight	>=37	NA	No	autum	<=>188	No	White	Yes	Ex-smoker(before preg)	Normal	2	B	0	No	No	No	7	BL	Breastfeeding only	NA	NA	NA
B03934	Male	<30->40	c/section	Caesarean (After labour onset)	normal weight	>=37	NA	No	autum	<=>188	No	Asian:Indian	No	Never smoked	Obesity	3	B	>=1	Yes	No	No	7	BL	Breastfeeding and bottle feeding	NA	NA	NA
B03935	Male	30->40	c/section	Caesarean (Prior to labour onset)	normal weight	>=37	NA	No	autum	<=>188	No	White	Yes	Ex-smoker(before preg)	Normal	1	B	>=1	Yes	No	Yes	7	EF	Breastfeeding only	NA	NA	NA
B03939	Female	<30->40	c/section	Caesarean (After labour onset)	normal weight	>=37	NA	No	autum	>18	No	White	No	Never smoked	Obesity	4	B	0	Yes	Yes	No	7	EF	Bottle feeding only	NA	NA	NA
B03940	Female	30->40	vaginal	Spontaneous vaginal birth	normal weight	>=37	NA	No	autum	<=>188	No	White	Yes	Ex-smoker(before preg)	Overweight	1	B	>=1	No	No	Yes	7	BL	Breastfeeding and bottle feeding	NA	NA	NA
C01007	Female	30->40	vaginal	Spontaneous vaginal birth	normal weight	>=37	NA	No	summer	<=>188	No	White	NA	Never smoked	Overweight	3	C	>=1	No	No	No	7	BL	Breastfeeding only	NA	NA	NA
C01008_T1	Male	>40	vaginal	Spontaneous vaginal birth	normal weight	>=37	NA	No	summer	<=>188	No	Asian:Other	NA	Never smoked	Normal	3	C	>=1	No	No	No	7	BB	Breastfeeding and bottle feeding	NA	NA	NA
C01008_T2	Male	>40	vaginal	Spontaneous vaginal birth	normal weight	>=37	NA	No	summer	<=>188	No	Asian:Other	NA	Never smoked	Normal	3	C	>=1	No	No	No	7	BB	Breastfeeding and bottle feeding	NA	NA	NA
C01010	Female	30->40	c/section	Caesarean (Prior to labour onset)	normal weight	>=37	NA	No	summer	<=>188	No	White	NA	Never smoked	Normal	3	C	0	Yes	No	No	7	EF	Breastfeeding and bottle feeding	NA	NA	NA
C01012	Male	30->40	c/section	Caesarean (After labour onset)	normal weight	>=37	NA	No	summer	<=>188	Yes	White	NA	Yes	Overweight	3	C	0	NA	Yes	No	7	EF	Breastfeeding only	NA	NA	NA
C01048	Male	30->40	c/section	Caesarean (Prior to labour onset)	normal weight	>=37	NA	No	summer	<=>188	No	Asian:Other	NA	Never smoked	Normal	4	C	>=1	Yes	No	Yes	7	EF	Breastfeeding and bottle feeding	NA	NA	NA
C01049	Female	30->40	vaginal	Instrumental vaginal birth (Forceps)	normal weight	>=37	NA	No	summer	<=>188	No	NA	NA	Never smoked	Normal	2	C	0	No	No	No	7	BL	Breastfeeding only	NA	NA	NA
C01052	Female	30->40	vaginal	Instrumental vaginal birth (Forceps)	normal weight	>=37	NA	No	summer	>18	No	NA	NA	Never smoked	Normal	2	C	0	Yes	No	No	7	BL	Breastfeeding and bottle feeding	NA	NA	NA
C01070	Female	30->40	vaginal	Spontaneous vaginal birth	normal weight	>=37	NA	No	summer	>18	No	White	NA	Never smoked	Normal	3	C	0	Yes	No	No	7	BL	Breastfeeding and bottle feeding	NA	NA	NA
C01073	Male	30->40	c/section	Caesarean (After labour onset)	normal weight	>=37	NA	Yes	summer	>18	No	NA	NA	Never smoked	Normal	2	C	0	Yes	Yes	No	7	EF	Breastfeeding and bottle feeding	NA	NA	NA
C01075	Male	<30->40	vaginal	Spontaneous vaginal birth	normal weight	>=37	NA	No	summer	>18	No	NA	NA	Yes	Normal	2	C	0	Yes	No	Yes	7	EF	Breastfeeding only	NA	NA	NA
C01138	Male	>40	c/section	Caesarean (After labour onset)	normal weight	>=37	NA	No	summer	NA	No	NA	NA	Never smoked	Normal	1	C	0	NA	Yes	No	7	EF	Breastfeeding and bottle feeding	NA	NA	NA
C01201	Female	<30->40	vaginal	Instrumental vaginal birth (Forceps)	normal weight	>=37	NA	No	summer	<=>188	No	Asian:Other	NA	Never smoked	Normal	4	C	0	No	No	Yes	7	BL	Breastfeeding and bottle feeding	NA	NA	NA
C01202	Female	>40	c/section	Caesarean (After labour onset)	normal weight	>=37	NA	No	summer	<=>188	No	White	NA	Never smoked	Underweight	4	C	>=1	Yes	No	No	7	EF	Breastfeeding only	NA	NA	NA
C01204	Male	30->40	vaginal	Spontaneous vaginal birth	normal weight	>=37	14.1667	No	summer	<=>188	No	White	NA	Never smoked	Normal	3	C	>=1	No	No	Yes	7	BL	Breastfeeding only	Yes	Yes	Yes
C01288	Male	30->40	vaginal	Instrumental vaginal birth (Ventouse)	normal weight	>=37	11.9	No	summer	<=>188	No	White	NA	Ex-smoker(before preg)	Normal	2	C	0	No	No	Yes	7	BL	Breastfeeding only	Yes	Yes	Yes
C01331	Male	30->40	c/section	Caesarean (Prior to labour onset)	normal weight	>=37	NA	No	summer	NA	No	Asian:Other	NA	Never smoked	Normal	5	C	>=1	Yes	No	No	7	EF	Breastfeeding only	NA	NA	NA
C01352	Female	30->40	c/section	Caesarean (Prior to labour onset)	normal weight	>=37	NA	No	summer	<=>188	No	Other	NA	Never smoked	Normal	2	C	0	Yes	No	No	7	EF	Breastfeeding and bottle feeding	NA	NA	NA
C01381	Female	<30->40	vaginal	Instrumental vaginal birth (Ventouse)	normal weight	>=37	NA	No	summer	<=>188	No	NA	NA	Never smoked	Normal	1	C	0	No	No	No	7	BL	Breastfeeding and bottle feeding	NA	NA	NA
C01382	Female	30->40	c/section	Caesarean (After labour onset)	low birth weight	<37w	11.9333	Yes	summer	>18	No	Asian:Other	NA	NA	Normal	3	C	0	Yes	No	No	7	BL	Breastfeeding and bottle feeding	Yes	Yes	Yes
C01384	Male	30->40	c/section	Caesarean (Prior to labour onset)	normal weight	>=37	NA	No	summer	<=>188	No	White	NA	Never smoked	Normal	2	C	>=1	Yes	No	No	7	BB	Breastfeeding only	NA	NA	NA
C01386	Female	30->40	c/section	Caesarean (Prior to labour onset)	normal weight	>=37	NA	No	summer	<=>188	No	White	NA	Never smoked	Normal	2	C	>=1	Yes	No	No	7	EF	Breastfeeding and bottle feeding	NA	NA	NA
C01387	Male	30->40	vaginal	Instrumental vaginal birth (Forceps)	low birth weight	<37w	13.2	Yes	summer	>18	No	White	NA	Never smoked	Normal	5	C	0	Yes	Yes	No	7	EF	Breastfeeding and bottle feeding	Yes	Yes	Yes
C01388	Male	30->40	c/section	Caesarean (Prior to labour onset)	normal weight	>=37	NA	No	summer	<=>188	No	Black African	NA	Never smoked	Normal	1	C	>=1	Yes	No	No	4	EF	Breastfeeding and bottle feeding	NA	NA	NA
C01389	Female	30->40	c/section	Caesarean (Prior to labour onset)	low birth weight	>=37	NA	No	summer	NA	No	Asian:Indian	NA	NA	Normal	4	C	0	Yes	No	No	7	BB	Breastfeeding only	NA	NA	NA
C01390	Male	30->40	c/section	Caesarean (Prior to labour onset)	normal weight	>=37	NA	No	summer	NA	No	NA	NA	NA	Normal	2	C	>=1	Yes	No	No	7	EF	Breastfeeding only	NA	NA	NA
C01391	Female	>40	c/section	Caesarean (Prior to labour onset)	normal weight	>=37	NA	No	summer	<=>188	No	White	NA	Never smoked	Overweight	2	C	>=1	Yes	No	No	7	EF	Breastfeeding only	NA	NA	NA
C01392	Female	>40	c/section	Caesarean (Prior to labour onset)	normal weight	>=37	11.8667	No	summer	NA	No	White	NA	Never smoked	Normal	2	C	>=1	Yes	No	No	7	EF	Breastfeeding and bottle feeding	Yes	Yes	Yes
C01429	Male	30->40	c/section	Caesarean (After labour onset)	normal weight	>=37	11.4667	Yes	autum	<=>188	Yes	NA	NA	Never smoked	Normal	2	C	>=1	Yes	No	No	4	EF	NA	Yes	Yes	Yes
C01433_T1	Female	30->40	c/section	Caesarean (After labour onset)	low birth weight	>=37	NA	Yes	autum	>18	No	White	NA	Ex-smoker(before preg)	Obesity	2	C	0	Yes	Yes	No	4	EF	Breastfeeding and bottle feeding	NA	NA	NA
C01433_T2	Male	30->40	c/section	Caesarean (After labour onset)	low birth weight	>=37	NA	Yes	autum	>18	No	White	NA	Ex-smoker(before preg)	Obesity	2	C	0	Yes	Yes	No	4	EF	NA	NA	NA	NA
C01442	Male	30->40	vaginal	Instrumental vaginal birth (Forceps)	normal weight	>=37	NA	No	autum	>18	No	White	NA	Never smoked	Normal	3	C	0	Yes	No	Yes	7	EF	Breastfeeding and bottle feeding	NA	NA	NA
C01443	Male	30->40	c/section	Caesarean (After labour onset)	normal weight	>=37	NA	No	autum	>18	Yes	White	NA	Never smoked	Normal	2	C	0	Yes	No	No	7	BL	Breastfeeding and bottle feeding	NA	NA	NA
C01444	Male	30->40	c/section	Caesarean (Prior to labour onset)	normal weight	>=37	NA	No	autum	<=>188	No	NA	NA	Never smoked	Normal	4	C	>=1	Yes	No	Yes	7	EF	Bottle feeding only	NA	NA	NA
C01485	Male	>40	vaginal	Spontaneous vaginal birth	normal weight	<37w	NA	Yes	autum	<=>188	No	Other	NA	Never smoked	Obesity	4	C	0	Yes	Yes	No	7	EF	Breastfeeding and bottle feeding	NA	NA	NA
C01488	Female	30->40	c/section	Caesarean (Prior to labour onset)	normal weight	>=37	NA	No	autum	<=>188	No	Asian:Indian	NA	Ex-smoker(before preg)	Normal	5	C	NA	Yes	No	No	4	EF	Breastfeeding and bottle feeding	NA	NA	NA
C01510	Male	30->40	c/section	Caesarean (Prior to labour onset)	normal weight	>=37	NA	No	autum	<=>188	No	Other	NA	Never smoked	Normal	1	C	>=1	Yes	No	No	7	EF	Breastfeeding only	NA	NA	NA
C01512	Male	30->40	vaginal	Instrumental vaginal birth (Ventouse)	normal weight	>=37	NA	No	autum	>18	No	Black African	NA	Never smoked	Obesity	2	C	>=1	Yes	No	Yes	4	EF	Breastfeeding and bottle feeding	NA	NA	NA
C01528	Male	30->40	c/section	Caesarean (Prior to labour onset)	normal weight	>=37	NA	Unknown	autum	<=>188	No	White	NA	Ex-smoker(before preg)	Normal	5	C	>=1	Yes	No	Yes	7	EF	Breastfeeding and bottle feeding	NA	NA	NA
C01529	Male	>40	c/section	Caesarean (Prior to labour onset)	normal weight	>=37	NA	No	autum	<=>188	No	NA	NA	Yes	Normal	4	C	0	Yes	No	No	7	BL	Breastfeeding and bottle feeding	NA	NA	NA
C01530	Female	30->40	c/section	Caesarean (Prior to labour onset)	normal weight	>=37	10.8	No	autum	<=>188	No	Other	NA	NA	Normal	2	C	>=1	Yes	No	Yes	7	EF	Breastfeeding only	Yes	Yes	Yes
C01531	Female	30->40	vaginal	Spontaneous vaginal birth	normal weight	>=37	10.5333	No	autum	>18	No	Asian:Other	NA	Never smoked	Normal	2	C	0	Yes	No	No	7	BL	Bottle feeding only	No	Yes	Yes
C01595	Female	30->40	c/section	Caesarean (Prior to labour onset)	normal weight	>=37	NA	No	autum	<=>188	No	White	NA	Never smoked	Normal	3	C	0	Yes	No	No	7	EF	NA	NA	NA	NA
C01654	Male	30->40	vaginal	Instrumental vaginal birth (Forceps)	normal weight	>=37	NA	No	autum	<=>188	No	NA	NA	Never smoked	Overweight	4	C	>=1	No	No	No	7	BB	Breastfeeding only	NA	NA	NA
C01658	Male	<30->40	vaginal	Instrumental vaginal birth (Forceps)	normal weight	>=37	10.2	No	autum	>18	No	White	NA	Ex-smoker(before preg)	Normal	2	C	0	Yes	No	No	7	EF	Breastfeeding only	Yes	Yes	Yes
C01660	Male	>40	c/section	Caesarean (After labour onset)	normal weight	>=37	10.5333	No	autum	<=>188	No	White	NA	Never smoked	Overweight	2	C	>=1	Yes	No	No	7	EF	Breastfeeding only	Yes	No	Yes
C01662	Female	30->40	c/section	Caesarean (Prior to labour onset)	normal weight	>=37	NA	No	autum	<=>188	No	Other	NA	Never smoked	Obesity	2	C	>=1	Yes	No	No	7	BB	Breastfeeding and bottle feeding	NA	NA	NA
C01667	Male	30->40	c/section	Caesarean (Prior to labour onset)	normal weight	>=37	NA	No	autum	<=>188	No	White	No	Ex-smoker(before preg)	Obesity	1	B	>=1	Yes	No	No	7	BB	Bottle feeding only	NA	NA	NA
C01689	Female	>40	c/section	Caesarean (Prior to labour onset)	normal weight	>=37	NA	No	autum	<=>188	No	White	NA	NA	Normal	1	C	>=1	Yes	No	No	7	BL	Bottle feeding only	NA	NA	NA
C01690	Male	30->40	vaginal	Spontaneous vaginal birth	normal weight	>=37	9.93333	No	autum	>18	No	White	NA	Never smoked	Normal	3	C	0	Yes	No	Yes	7	BL	Breastfeeding only	Yes	Yes	Yes
C01694	Female	30->40	c/section	Caesarean (Prior to labour onset)	normal weight	>=37	NA	No	autum	<=>188	No	NA	NA	Never smoked	Normal	5	C	>=1	Yes	No	No	4	EF	NA	NA	NA	NA
C01695	Female	30->40	c/section	Caesarean (Prior to labour onset)	normal weight	>=37	NA	No	autum	<=>188	No	NA	NA	Ex-smoker(before preg)	Normal	2	C	0	Yes	No	Yes	7	EF	Breastfeeding and bottle feeding	NA	NA	NA
C01696	Male	>40	vaginal	Spontaneous vaginal birth	normal weight	>=37	NA	No	autum	>18	No	Other	NA	Yes	Normal	2	C	>=1	Yes	No	Yes	7	EF	Breastfeeding and bottle feeding	NA	NA	NA
C01697	Male	<30->40	vaginal	Spontaneous vaginal birth	normal weight	>=37	9.93333	No	autum	<=>188	No	White	NA	Never smoked	Normal	4	C	>=1	No	No	No	7	EF	Breastfeeding only	Yes	Yes	Yes
C01700	Female	30->40	c/section	Caesarean (After labour onset)	normal weight	>=37	NA	No	autum	<=>188	No	NA	NA	Never smoked	Overweight	2	C	0	Yes	No	No	7	EF	Breastfeeding only	NA	NA	NA
C01702	Male	>40	c/section	Caesarean (Prior to labour onset)	normal weight	>=37	NA	No	autum	<=>188	No	NA	NA	NA	Normal	2	C	0	Yes	No	No	7	EF	NA	NA	NA	NA
C01748_T1	Male	30->40	c/section	Caesarean (Prior to labour onset)	normal weight	<37w	NA	No	autum	<=>188	No	NA	NA	Never smoked	Normal	2	C	0	Yes	No	No	7	EF	Breastfeeding and bottle feeding	NA	NA	NA
C01748_T2	Male	30->40	c/section	Caesarean (Prior to labour onset)	normal weight	<37w	NA	No	autum	<=>188	No	NA	NA	Never smoked	Normal	2	C	0	Yes	No	No	4	EF	Bottle feeding only	NA	NA	NA
C01749	Female	>40	vaginal	Instrumental vaginal birth (Forceps)	normal weight	>=37	10.0667	No	autum	>18	No	NA	NA	Never smoked	Normal	2	C	0	Yes	No	Yes	7	BL	Breastfeeding only	Yes	No	Yes
C01750	Male	30->40	vaginal	Spontaneous vaginal birth	normal weight	>=37	NA	No	autum	<=>188	No	NA	NA	Never smoked	Obesity	3	C	0	No	No	Yes	7	BL	Breastfeeding and bottle feeding	NA	NA	NA
C01751	Male	30->40	c/section	Caesarean (After labour onset)	normal weight	>=37	10.4333	No	autum	>18	No	White	NA	Never smoked	Overweight	1	C	0	Yes	No	No	7	EF	Breastfeeding and bottle feeding	Yes	Yes	Yes
C01752	Female	30->40	vaginal	Instrumental vaginal birth (Forceps)	normal weight	>=37	NA	No	autum	<=>188	No	White	NA	Ex-smoker(before preg)	Overweight	3	C	>=1	No	No	Yes	7	BL	Breastfeeding only	NA	NA	NA
C01753	Female	30->40	vaginal	Spontaneous vaginal birth	normal weight	>=37	NA	No	autum	<=>188	Yes	NA	NA	Never smoked	Normal	3	C	0	No	No	Yes	7	BL	Breastfeeding only	NA	NA	NA
C01755	Female	<30->40	c/section	Caesarean (Prior to labour onset)	normal weight	>=37	NA	Yes	autum	<=>188	Yes	White	NA	Ex-smoker(before preg)	Normal	5	C	>=1	Yes	No	No	4	BL	NA	NA	NA	NA
C01756	Female	>40	c/section	Caesarean (After labour onset)	normal weight	>=37	9.6	Unknown	autum	NA	No	White	NA	Never smoked	Obesity	4	C	0	NA	NA	NA	7	EF	Breastfeeding only	Yes	Yes	Yes
C01757	Male	30->40	c/section	Caesarean (After labour onset)	normal weight	>=37	NA	No	autum	<=>188	No	NA	NA	Ex-smoker(before preg)	Overweight	3	C	0	Yes	No	No	4	EF	Breastfeeding and bottle feeding	NA	NA	NA
C01758	Female	30->40	vaginal	Spontaneous vaginal birth	normal weight	>=37	10.2	No	autum	>18	No	NA	NA	Never smoked	Overweight	2	C	>=1	Yes	No	Yes	7	EF	NA	Yes	Yes	Yes
C01831	Male	30->40	c/section	Caesarean (After labour onset)	low birth weight	>=37	NA	No	autum	<=>188	No	White	NA	Never smoked	Overweight	2	C	0	Yes	No	Yes	4	EF	NA	Yes	Yes	Yes
C01832	Male	30->40	vaginal	Instrumental vaginal birth (Forceps)	normal weight	>=37	10.0333	No	autum	<=>188	No	NA	NA	Never smoked	Overweight	4	C	0	No	No	No	7	BL	Breastfeeding and bottle feeding	Yes	Yes	Yes
C01836	Female	<30->40	c/section	Caesarean (Prior to labour onset)	normal weight	>=37	NA	No	autum	NA	No	White	NA	Never smoked	Obesity	1	C	>=1	Yes	No	Yes	7	BB	Breastfeeding only	NA	NA	NA
C01837	Male	>40	c/section	Caesarean (After labour onset)	normal weight	>=37	NA	No	autum	<=>188	No	NA	NA	Never smoked	Overweight	3	C	0	Yes	No	Yes	4	BL	Breastfeeding and bottle feeding	NA	NA	NA
C01839	Female	30->40	vaginal	Instrumental vaginal birth (Ventouse)	normal weight	>=37	NA	No	autum	<=>188	No	White	NA	Never smoked	Normal	4	C	0	No	No	No	7	BL	Breastfeeding only	NA	NA	NA
C01840	Female	30->40	vaginal	Instrumental vaginal birth (Forceps)	normal weight	>=37	9.46667	No	autum	<=>188	No	NA	NA	Never smoked	Normal	2	C	0	No	No	NA	7	BL	NA	Yes	Yes	Yes
C01841	Female	>40	vaginal	Spontaneous vaginal birth	low birth weight	<37w	9.9	Yes	autum	>18	No	White	NA	Never smoked	Normal	3	C	0	Yes	No	Yes	7	EF	Breastfeeding and bottle feeding	Yes	Yes	Yes
C01843	Male	30->40	vaginal	Instrumental vaginal birth (Forceps)	normal weight	>=37	NA	No	autum	>18	No	NA	NA	Never smoked	Overweight	2	C	0	Yes	No	No	7	BL	Breastfeeding only	NA	NA	NA
C01844	Male	>40	vaginal	Spontaneous vaginal birth	normal weight	>=37	9.43333	No	autum	<=>188	No	White	NA	Never smoked	Obesity	3	C	>=1	No	No	Yes	7	BB	Breastfeeding and bottle feeding	Yes	Yes	Yes
C01846	Female	30->40	vaginal	Spontaneous vaginal birth	normal weight	>=37	NA	No	autum	<=>188	No	Asian:Other	NA	Never smoked	Normal	2	C	0	Yes	No	Yes	4	BL	Breastfeeding and bottle feeding	NA	NA	NA
C01871	Female	<30->40	vaginal	Instrumental vaginal birth (Ventouse)	normal weight	>=37	NA	No	autum	>18	No	Asian:Other	NA	Never smoked	Overweight	1	C	0	Yes	No	Yes	7	BL	Breastfeeding only	NA	NA	NA
C01873	Male	>40	vaginal	Spontaneous vaginal birth	normal weight	>=37	9.26667	No	autum	>18	No	White	NA	Never smoked	Normal	4	C	0	Yes	No	No	7	EF	Breastfeeding and bottle feeding	Yes	Yes	Yes
C01877	Female	30->40	c/section	Caesarean (Prior to labour onset)	normal weight	>=37	NA	No	autum	<=>188	No	NA	NA	NA	Normal	3	C	0	Yes	No	No	7	EF	Breastfeeding and bottle feeding	NA	NA	NA
C01913	Male	30->40	c/section	Caesarean (Prior to labour onset)	normal weight	>=37	9.53333	No	autum	<=>188	No	NA	NA	Never smoked	Normal	3	C	>=1	Yes	No	No	7	BL	Breastfeeding only	Yes	Yes	Yes
C01914	Male	30->40	c/section	Caesarean (After labour onset)	normal weight	>=37	NA	No	autum	<=>188	No	White	NA	Never smoked	Normal	2	C	0	Yes	No	No	7	BB	Breastfeeding only	NA	NA	NA
C01915	Male	30->40	vaginal	Spontaneous vaginal birth	normal weight	>=37	11.5667	No	autum	<=>188	No	White	NA	Ex-smoker(before preg)	Normal	4	C	>=1	No	Yes	Yes	7	BL	Breastfeeding and bottle feeding	Yes	Yes	Yes
C01916	Male	>40	vaginal	Spontaneous vaginal birth	normal weight	>=37	NA	No	autum	<=>188	No	Mixed	NA	Never smoked	Overweight	3	C	>=1	Yes	No	Yes	7	BL	NA	NA	NA	NA
C01917	Female	>40	vaginal	Spontaneous vaginal birth	normal weight	>=37	10.2	No	autum	<=>188	No	Other	NA	Never smoked	Normal	2	C	>=1	No	No	No	7	BL	Breastfeeding only	Yes	Yes	Yes
C01919	Male	30->40	c/section	Caesarean (Prior to labour onset)	normal weight	>=37	9.13333	No	autum	<=>188	No	Other	NA	Yes	Overweight	4	C	0	Yes	No	No	7	EF	Breastfeeding and bottle feeding	Yes	Yes	Yes
C01926	Female	30->40	c/section	Caesarean (Prior to labour onset)	normal weight	>=37	NA	No	autum	<=>188	No	White	NA	Yes	Normal	3	C	>=1	Yes	No	Yes	7	EF	Breastfeeding only	NA	NA	NA
C01929	Female	30->40	vaginal	Instrumental vaginal birth (Forceps)	normal weight	>=37	NA	No	autum	<=>188	No	NA	NA	Yes	Overweight	3	C	0	No	No	No	7	BL	Breastfeeding and bottle feeding	NA	NA	NA
C01930	Male	30->40	c/section	Caesarean (Prior to labour onset)	normal weight	>=37	8.9	No	autum	<=>188	No	NA	NA	Never smoked	Normal	5	C	>=1	Yes	No	No	7	EF	NA	Yes	Yes	Yes
C01960	Male	30->40	c/section	Caesarean (After labour onset)	normal weight	>=37	8.73333	No	autum	<=>188	No	Asian:Other	NA	Never smoked	Normal	2	C	0	Yes	No	No	7	EF	NA	Yes	Yes	Yes
C01962	Male	30->40	vaginal	Instrumental vaginal birth (Ventouse)	normal weight	>=37	NA	Yes	autum	>18	No	NA	NA	Yes	Normal	1	C	0	Yes	Yes	No	7	EF	Breastfeeding and bottle feeding	NA	NA	NA
C01990	Female	30->40	vaginal	Spontaneous vaginal birth	normal weight	>=37	NA	Yes	autum	<=>188	No	Other	NA	Never smoked	Normal	2	C	0	Yes	Yes	No	7	EF	Breastfeeding only	NA	NA	NA
C01991	Female	30->40	vaginal	Spontaneous vaginal birth	normal weight	>=37	NA	Yes	autum	>18	No	White	NA	Never smoked	Normal	2	C	0	Yes	Yes	No	7	EF	NA	NA	NA	NA
C01994	Female	>40	vaginal	Instrumental vaginal birth (Ventouse)	normal weight	>=37	9.33333	No	autum	<=>188	No	NA	NA	NA	NA	NA	C	>=1	No	No	No	7	BL	Breastfeeding and bottle feeding	Yes	Yes	Yes
C02016	Female	<30->40	c/section	Caesarean (Prior to labour onset)	normal weight	>=37	NA	No	autum	<=>188	No	White	NA	Never smoked	Normal	2	C	>=1	Yes	No	No	7	EF	Breastfeeding and bottle feeding	NA	NA	NA
C02044	Male	30->40	c/section	Caesarean (Prior to labour onset)	normal weight	<37w	NA	Yes	autum	<=>188	No	White	NA	NA	Normal	5	C	0	Yes	No	Yes	7	BB	NA	NA	NA	NA
C02047	Male	30->40	c/section	Caesarean (After labour onset)	normal weight	>=37	NA	No	autum	<=>188	No	White	NA	Ex-smoker(before preg)	Normal	1	C	0	Yes	Yes	No	7	BB	Breastfeeding and bottle feeding	NA	NA	NA
C02056	Female	<30->40	c/section	Caesarean (Prior to labour onset)	normal weight	>=37	8.56667	No	autum	<=>188	No	White	NA	Ex-smoker(before preg)	Normal	2	C	0	Yes	No	No	7	EF	Breastfeeding only	Yes	Yes	Yes
C02058	Female	30->40	vaginal	Instrumental vaginal birth (Forceps)	normal weight	>=37	NA	No	autum	<=>188	No	White	NA	Never smoked	Normal	3	C	0	Yes	No	No	7	EF	Breastfeeding and bottle feeding	NA	NA	NA
C02059	Female	30->40	c/section	Caesarean (Prior to labour onset)	normal weight	>=37	NA	No	autum	<=>188	No	White	NA	Never smoked	Normal	5	C	>=1	Yes	No	Yes	7	EF	NA	NA	NA	NA
C02061	Male	30->40	vaginal	Spontaneous vaginal birth	normal weight	>=37	8.5	No	autum	<=>188	No	White	NA	Never smoked	Overweight	2	C	>=1	No	No	No	4	BL	Breastfeeding and bottle feeding	Yes	Yes	Yes
C02062	Male	30->40	vaginal	Spontaneous vaginal birth	normal weight	<37w	NA	No	autum	>18	No	Other	NA	Never smoked	Normal	1	C	>=1	Yes	Yes	No	7	BL	Breastfeeding only	NA	NA	NA
C02097	Female	>40	vaginal	Spontaneous vaginal birth	low birth weight	<37w	NA	No	winter	<=>188	No	Black other	NA	Never smoked	Normal	1	C	>=1	Yes	Yes	Yes	7	EF	Breastfeeding only	NA	NA	NA
C02127	Female	30->40	vaginal	Instrumental vaginal birth (Forceps)	normal weight	>=37	NA	No	winter	>18	No	White	NA	Never smoked	Normal	3	C	0	Yes	Yes	Yes	7	EF	Breastfeeding only	NA	NA	NA
C02129	Male	30->40	c/section	Caesarean (Prior to labour onset)	normal weight	>=37	NA	No	winter	<=>188	No	White	NA	Never smoked	Underweight	3	C	0	Yes	No	No	7	BL	Breastfeeding and bottle feeding	NA	NA	NA
C02130	Male	30->40	vaginal	Spontaneous vaginal birth	normal weight	>=37	7.93333	No	winter	<=>188	No	Asian:Indian	NA	Never smoked	Normal	3	C	>=1	No	No	Yes	7	BL	Breastfeeding only	Yes	Yes	Yes
C02131	Male	30->40	vaginal	Spontaneous vaginal birth	normal weight	>=37	8.56667	No	winter	<=>188	No	Asian:Other	NA	Never smoked	Normal	2	C	0	No	No	Yes	7	BL	Breastfeeding and bottle feeding	Yes	Yes	Yes
C02141	Male	30->40	vaginal	Instrumental vaginal birth (Forceps)	normal weight	>=37	NA	No	winter	<=>188	No	White	NA	Never smoked	Overweight	2	C	0	No	Yes	Yes	7	BL	Breastfeeding and bottle feeding	NA	NA	NA
C02142	Female	30->40	c/section	Caesarean (Prior to labour onset)	normal weight	>=37	NA	Unknown	winter	<=>188	No	White	NA	Never smoked	Overweight	3	C	>=1	Yes	No	NA	7	EF	Breastfeeding only	NA	NA	NA
C02143	Female	<30->40	vaginal	Instrumental vaginal birth (Forceps)	normal weight	>=37	7.76667	Unknown	winter	<=>188	No	Black other	NA	Never smoked	Overweight	2	C	>=1	No	No	NA	7	BB	Breastfeeding only	Yes	Yes	Yes
C02186	Male	30->40	vaginal	Spontaneous vaginal birth	normal weight	>=37	NA	No	winter	>18	No	NA	NA	Never smoked	Normal	3	C	0	Yes	No	Yes	7	EF	NA	NA	NA	NA
C02187	Male	>40	c/section	Caesarean (Prior to labour onset)	normal weight	>=37	NA	No	winter	<=>188	No	White	NA	Ex-smoker(before preg)	Normal	1	C	>=1	Yes	No	Yes	7	BB	Breastfeeding only	NA	NA	NA
C02190	Female	30->40	c/section	Caesarean (Prior to labour onset)	normal weight	>=37	7.43333	No	winter	<=>188	No	Other	NA	Never smoked	Normal	2	C	0	Yes	No	No	7	BL	Breastfeeding only	Yes	No	Yes
C02223_T1	Male	30->40	c/section	Caesarean (Prior to labour onset)	low birth weight	<37w	7.4	Yes	winter	<=>188	No	White	NA	Never smoked	Overweight	2	C	0	Yes	No	No	7	BB	NA	Yes	No	No
C02223_T2	Male	30->40	c/section	Caesarean (Prior to labour onset)	low birth weight	<37w	7.4	Yes	winter	<=>188	No	White	NA	Never smoked	Overweight	2	C	0	Yes	Yes	No	7	BB	NA	Yes	Yes	Yes
C02225	Female	30->40	c/section	Caesarean (Prior to labour onset)	normal weight	>=37	NA	No	winter	<=>188	No	White	NA	Never smoked	Normal	2	C	>=1	Yes	No	No	7	EF	Breastfeeding only	NA	NA	NA
C02226	Female	30->40	vaginal	Instrumental vaginal birth (Ventouse)	normal weight	>=37	NA	Yes	winter	<=>188	No	NA	NA	Never smoked	Normal	1	C	0	Yes	No	No	7	EF	Breastfeeding and bottle feeding	NA	NA	NA
C02236	Male	30->40	c/section	Caesarean (After labour onset)	normal weight	>=37	7.66667	No	winter	>18	No	NA	NA	Never smoked	Overweight	1	C	0	Yes	No	No	7	EF	Breastfeeding only	Yes	No	Yes
C02267	Female	30->40	vaginal	Spontaneous vaginal birth	normal weight	>=37	NA	No	winter	>18	No	NA	NA	Never smoked	Normal	2	C	0	Yes	No	No	7	BB	Breastfeeding only	NA	NA	NA
C02277	Female	30->40	vaginal	Spontaneous vaginal birth	low birth weight	>=37	NA	No	winter	<=>188	No	NA	NA	Never smoked	Normal	2	C	>=1	No	No	No	7	BL	Breastfeeding and bottle feeding	NA	NA	NA
C02278	Male	30->40	c/section	Caesarean (Prior to labour onset)	normal weight	>=37	NA	No	winter	<=>188	No	NA	NA	Never smoked	Overweight	2	C	>=1	Yes	No	Yes	7	EF	NA	NA	NA	NA
C02291	Male	30->40	vaginal	Spontaneous vaginal birth	normal weight	>=37	NA	No	winter	>18	No	White	NA	Never smoked	Normal	2	C	0	Yes	Yes	Yes	7	BB	Breastfeeding only	NA	NA	NA
C02294_T1	Female	30->40	vaginal	Spontaneous vaginal birth	low birth weight	>=37	NA	No	winter	<=>188	No	White	NA	Ex-smoker(before preg)	Overweight	4	C	>=1	No	No	Yes	7	BB	Breastfeeding only	NA	NA	NA
C02294_T2	Female	30->40	vaginal	Spontaneous vaginal birth	normal weight	>=37	NA	No	winter	<=>188	No	White	NA	Ex-smoker(before preg)	Overweight	4	C	>=1	No	No	Yes	7	BB	Breastfeeding only	NA	NA	NA
C02295	Female	>40	c/section	Caesarean (Prior to labour onset)	normal weight	>=37	8.86667	No	winter	<=>188	No	White	NA	Never smoked	Normal	3	C	0	Yes	No	No	7	EF	Breastfeeding only	Yes	Yes	Yes
C02323	Female	30->40	c/section	Caesarean (Prior to labour onset)	normal weight	>=37	7.26667	No	winter	<=>188	No	White	NA	Never smoked	Overweight	5	C	>=1	Yes	No	Yes	7	EF	Breastfeeding only	Yes	No	Yes
C02331	Female	<30->40	vaginal	Spontaneous vaginal birth	normal weight	>=37	NA	No	winter	<=>188	No	Mixed	NA	Never smoked	Underweight	2	C	0	No	No	Yes	7	BL	Breastfeeding and bottle feeding	NA	NA	NA
C02332	Male	<30->40	c/section	Caesarean (Prior to labour onset)	normal weight	>=37	NA	No	winter	<=>188	No	White	NA	Never smoked	Obesity	2	C	>=1	Yes	No	Yes	7	EF	Breastfeeding and bottle feeding	NA	NA	NA
C02334	Female	30->40	c/section	Caesarean (Prior to labour onset)	low birth weight	>=37	NA	No	winter	<=>188	No	White	NA	Never smoked	Underweight	3	C	0	Yes	No	No	7	BL	Breastfeeding only	NA	NA	NA
C02344	Female	30->40	c/section	Caesarean (Prior to labour onset)	normal weight	>=37	NA	No	winter	<=>188	No	White	NA	Ex-smoker(before preg)	Normal	4	C	0	Yes	No	No	7	EF	Breastfeeding only	NA	NA	NA
C02345	Female	<30->40	c/section	Caesarean (Prior to labour onset)	normal weight	>=37	7.36667	No	winter	NA	No	White	NA	Never smoked	Underweight	3	C	0	Yes	No	Yes	7	EF	Bottle feeding only	No	Yes	Yes
C02346	Female	30->40	vaginal	Instrumental vaginal birth (Forceps)	normal weight	<37w	NA	No	winter	>18	No	White	NA	Never smoked	Obesity	1	C	0	Yes	Yes	No	7	BL	Breastfeeding and bottle feeding	NA	NA	NA
C02353	Female	30->40	vaginal	Instrumental vaginal birth (Forceps)	normal weight	>=37	NA	No	winter	<=>188	No	Other	NA	Never smoked	Normal	4	C	>=1	No	No	No	7	BL	NA	NA	NA	NA
C02377	Female	>40	vaginal	Spontaneous vaginal birth	normal weight	>=37	NA	No	winter	<=>188	No	White	NA	Never smoked	Overweight	4	C	>=1	No	No	Yes	7	BL	Breastfeeding and bottle feeding	NA	NA	NA
C02383	Male	30->40	vaginal	Instrumental vaginal birth (Forceps)	normal weight	>=37	NA	No	winter	<=>188	No	NA	NA	Never smoked	Normal	2	C	0	No	No	Yes	7	BL	Breastfeeding only	NA	NA	NA
C02384	Female	30->40	vaginal	Instrumental vaginal birth (Ventouse)	normal weight	>=37	NA	No	winter	>18	No	NA	NA	Never smoked	Normal	1	C	0	Yes	No	Yes	7	EF	Breastfeeding only	NA	NA	NA
C02386	Female	30->40	c/section	Caesarean (After labour onset)	normal weight	>=37	NA	No	winter	>18	No	White	NA	Never smoked	Obesity	1	C	>=1	Yes	No	No	7	EF	Breastfeeding and bottle feeding	NA	NA	NA
C02387	Male	>40	c/section	Caesarean (After labour onset)	normal weight	>=37	NA	No	winter	<=>188	No	White	NA	Never smoked	Normal	1	C	0	Yes	No	NA	7	BL	Breastfeeding and bottle feeding	NA	NA	NA
C02391	Female	30->40	vaginal	Instrumental vaginal birth (Forceps)	normal weight	>=37	7.13333	No	winter	>18	No	Other	NA	Never smoked	Normal	3	C	0	No	No	Yes	7	EF	Breastfeeding only	Yes	Yes	Yes
C02406	Female	>40	vaginal	Spontaneous vaginal birth	normal weight	>=37	6.26667	No	winter	<=>188	No	White	NA	Ex-smoker(before preg)	Normal	1	C	>=1	No	No	Yes	7	BL	Breastfeeding only	Yes	Yes	Yes
C02409	Female	30->40	c/section	Caesarean (Prior to labour onset)	normal weight	>=37	NA	No	winter	<=>188	No	White	NA	Ex-smoker(before preg)	Obesity	2	C	>=1	Yes	No	Yes	7	EF	Breastfeeding and bottle feeding	NA	NA	NA
C02411	Female	30->40	vaginal	Spontaneous vaginal birth	normal weight	>=37	6.8	No	winter	>18	No	White	NA	Never smoked	Normal	1	C	>=1	Yes	No	Yes	7	EF	Breastfeeding and bottle feeding	Yes	Yes	Yes
C02438	Female	30->40	vaginal	Spontaneous vaginal birth	normal weight	>=37	4.66667	No	winter	<=>188	No	White	NA	Never smoked	Normal	4	C	0	No	No	Yes	7	BL	Breastfeeding only	Yes	Yes	Yes
C02452	Female	30->40	vaginal	Instrumental vaginal birth (Forceps)	normal weight	>=37	NA	No	winter	<=>188	No	White	NA	Never smoked	Normal	2	C	0	No	No	Yes	7	BL	Breastfeeding and bottle feeding	NA	NA	NA
C02465_T1	Male	30->40	c/section	Caesarean (After labour onset)	normal weight	>=37	NA	Yes	winter	>18	No	White	NA	Never smoked	Overweight	3	C	0	Yes	Yes	No	7	BL	NA	NA	NA	NA
C02465_T2	Male	30->40	c/section	Caesarean (After labour onset)	normal weight	>=37	NA	Yes	winter	>18	No	White	NA	Never smoked	Overweight	3	C	0	Yes	No	No	7	EF	Breastfeeding only	NA	NA	NA
C02471	Female	30->40	vaginal	Spontaneous vaginal birth	normal weight	>=37	5.93333	No	winter	>18	No	White	NA	Never smoked	Obesity	2	C	>=1	Yes	No	No	7	BL	Breastfeeding and bottle feeding	Yes	Yes	Yes
C02497	Male	<30->40	vaginal	Spontaneous vaginal birth	normal weight	>=37	5.96667	No	winter	>18	No	White	NA	Never smoked	Normal	3	C	0	Yes	No	No	7	EF	Breastfeeding and bottle feeding	Yes	Yes	Yes
C02514	Male	30->40	vaginal	Spontaneous vaginal birth	normal weight	>=37	5.8	No	winter	<=>188	No	NA	NA	Never smoked	Normal	2	C	0	No	No	Yes	7	EF	Breastfeeding only	Yes	Yes	Yes
C02516	Female	30->40	vaginal	Instrumental vaginal birth (Forceps)	normal weight	>=37	6.33333	No	winter	<=>188	No	Asian:Pakistani	NA	Never smoked	Overweight	3	C	0	No	No	No	7	BB	Breastfeeding and bottle feeding	Yes	Yes	Yes
C02526	Female	30->40	vaginal	Spontaneous vaginal birth	normal weight	>=37	7.83333	No	winter	<=>188	No	NA	NA	Never smoked	Normal	2	C	>=1	No	No	Yes	7	BB	Breastfeeding only	Yes	Yes	Yes
C02546	Female	30->40	c/section	Caesarean (Prior to labour onset)	normal weight	>=37	NA	No	winter	<=>188	No	Asian:Other	NA	Never smoked	Normal	4	C	>=1	Yes	No	Yes	7	BL	Breastfeeding only	NA	NA	NA
C02547	Male	30->40	c/section	Caesarean (Prior to labour onset)	normal weight	>=37	NA	No	winter	<=>188	No	NA	NA	Never smoked	Normal	2	C	>=1	Yes	No	Yes	7	BL	Breastfeeding only	NA	NA	NA
C02548	Male	30->40	vaginal	Spontaneous vaginal birth	normal weight	>=37	NA	No	winter	<=>188	No	NA	NA	Never smoked	Normal	2	C	>=1	No	No	Yes	7	EF	Breastfeeding only	NA	NA	NA
C02552	Female	30->40	vaginal	Instrumental vaginal birth (Ventouse)	normal weight	>=37	5.63333	No	winter	NA	No	White	NA	Never smoked	Normal	2	C	0	No	No	No	7	BB	Breastfeeding only	Yes	Yes	Yes
C02557	Female	30->40	vaginal	Spontaneous vaginal birth	normal weight	>=37	NA	No	winter	<=>188	No	NA	NA	Never smoked	Overweight	2	C	>=1	No	No	Yes	7	BL	NA	NA	NA	NA
C02557	Female	30->40	vaginal	Spontaneous vaginal birth	normal weight	>=37	NA	No	winter	<=>188	No	NA	NA	Never smoked	Overweight	2	C	>=1	No	No	Yes	7	BL	Breastfeeding and bottle feeding	NA	NA	NA
C02565	Male	30->40	c/section	Caesarean (Prior to labour onset)	normal weight	>=37	NA	No	winter	NA	No	White	NA	NA	Normal	3	C	>=1	Yes	No	No	7	BL	Breastfeeding and bottle feeding	NA	NA	NA
C02566	Male	30->40	c/section	Caesarean (After labour onset)	normal weight	>=37	NA	No	winter	>18	No	Other	NA	Never smoked	Overweight	1	C	0	Yes	No	No	7	EF	Breastfeeding and bottle feeding	NA	NA	NA
C02629	Male	>40	c/section	Caesarean (Prior to labour onset)	normal weight	>=37	NA	No	spring	<=>188	No	White	NA	Never smoked	Normal	4	C	>=1	Yes	No	No	7	EF	Breastfeeding only	NA	NA	NA
C02631	Female	30->40	vaginal	Spontaneous vaginal birth	normal weight	>=37	NA	No	spring	<=>188	No	NA	NA	Never smoked	Normal	4	C	>=1	No	No	Yes	7	EF	Breastfeeding and bottle feeding	NA	NA	NA
C02634	Male	30->40	vaginal	Spontaneous vaginal birth	normal weight	>=37	NA	No	spring	<=>188	No	White	NA	Never smoked	Normal	4	C	0	Yes	No	Yes	7	EF	Breastfeeding only	NA	NA	NA
C02649	Male	30->40	vaginal	Spontaneous vaginal birth	normal weight	>=37	NA	No	spring	<=>188	No	Asian:Other	NA	Never smoked	Normal	3	C	0	No	No	Yes	7	EF	Breastfeeding and bottle feeding	NA	NA	NA
C02670	Female	30->40	c/section	Caesarean (After labour onset)	normal weight	>=37	NA	No	spring	>18	No	White	NA	Never smoked	Normal	1	C	0	Yes	No	No	7	EF	Breastfeeding only	NA	NA	NA
C02675	Male	30->40	vaginal	Spontaneous vaginal birth	normal weight	>=37	NA	No	spring	<=>188	No	White	NA	Ex-smoker(before preg)	Obesity	2	C	>=1	No	No	Yes	7	BL	Breastfeeding and bottle feeding	NA	NA	NA
C02677	Male	>40	c/section	Caesarean (After labour onset)	normal weight	>=37	NA	No	spring	>18	No	NA	NA	Never smoked	Normal	2	C	0	Yes	No	Yes	7	EF	Breastfeeding only	NA	NA	NA
C02694	Male	>40	c/section	Caesarean (Prior to labour onset)	normal weight	>=37	NA	Yes	spring	<=>188	No	Asian:Other	NA	Ex-smoker(before preg)	Obesity	2	C	>=1	Yes	Yes	No	7	BL	NA	NA	NA	NA
C02695	Female	30->40	vaginal	Spontaneous vaginal birth	normal weight	>=37	NA	No	spring	<=>188	No	Asian:Indian	NA	Never smoked	Overweight	1	C	0	No	No	Yes	7	BL	Breastfeeding and bottle feeding	NA	NA	NA
C02706	Male	30->40	vaginal	Instrumental vaginal birth (Forceps)	normal weight	>=37	NA	No	spring	>18	No	White	NA	Never smoked	Normal	2	C	0	Yes	No	No	7	BL	Breastfeeding and bottle feeding	NA	NA	NA
C02707	Female	30->40	c/section	Caesarean (Prior to labour onset)	normal weight	<37w	NA	Yes	spring	<=>188	No	NA	NA	Never smoked	Normal	3	C	0	Yes	No	No	7	EF	Breastfeeding and bottle feeding	NA	NA	NA
C02755	Male	30->40	vaginal	Spontaneous vaginal birth	normal weight	>=37	NA	No	spring	<=>188	No	White	NA	Ex-smoker(before preg)	Normal	3	C	0	No	Yes	No	7	BB	Breastfeeding and bottle feeding	NA	NA	NA
C02756	Female	>40	c/section	Caesarean (Prior to labour onset)	normal weight	>=37	NA	No	spring	<=>188	No	White	NA	Never smoked	Overweight	3	C	0	Yes	No	Yes	7	EF	Breastfeeding and bottle feeding	NA	NA	NA
C02757	Male	30->40	vaginal	Spontaneous vaginal birth	normal weight	>=37	NA	No	spring	<=>188	No	Black African	NA	Never smoked	Normal	2	C	>=1	No	No	No	7	BL	Breastfeeding and bottle feeding	NA	NA	NA
C02768	Male	30->40	c/section	Caesarean (After labour onset)	normal weight	>=37	NA	No	spring	<=>188	No	NA	NA	Yes	Normal	2	C	0	Yes	No	Yes	7	BL	Breastfeeding only	NA	NA	NA
C02769	Female	30->40	c/section	Caesarean (After labour onset)	normal weight	>=37	NA	No	spring	>18	No	Other	NA	Never smoked	Normal	2	C	0	Yes	No	Yes	7	EF	Breastfeeding only	NA	NA	NA
C02793	Male	<30->40	c/section	Caesarean (After labour onset)	normal weight	>=37	NA	No	spring	<=>188	No	NA	NA	Never smoked	Obesity	1	C	0	Yes	No	No	7	BL	Breastfeeding and bottle feeding	NA	NA	NA
C02796	Male	30->40	c/section	Caesarean (Prior to labour onset)	normal weight	>=37	NA	No	spring	<=>188	No	NA	NA	Never smoked	Obesity	3	C	>=1	Yes	No	No	7	EF	Breastfeeding only	NA	NA	NA
C02804	Female	<30->40	vaginal	Spontaneous vaginal birth	normal weight	>=37	NA	No	spring	<=>188	No	White	NA	Never smoked	Normal	1	C	>=1	No	No	Yes	7	BB	Breastfeeding only	NA	NA	NA
C02806	Male	>40	c/section	Caesarean (Prior to labour onset)	normal weight	>=37	NA	No	spring	<=>188	No	Mixed	NA	Never smoked	Obesity	1	C	>=1	Yes	No	Yes	7	EF	Breastfeeding and bottle feeding	NA	NA	NA
C02825	Male	30->40	c/section	Caesarean (After labour onset)	normal weight	>=37	NA	No	spring	>18	No	NA	NA	Ex-smoker(before preg)	Obesity	3	C	0	Yes	Yes	No	7	EF	Breastfeeding and bottle feeding	NA	NA	NA
C02844	Male	>40	c/section	Caesarean (After labour onset)	normal weight	>=37	NA	No	spring	>18	No	Asian:Other	NA	Never smoked	Underweight	3	C	0	Yes	Yes	No	7	EF	Breastfeeding and bottle feeding	NA	NA	NA
C02845	Male	30->40	c/section	Caesarean (After labour onset)	normal weight	>=37	NA	No	spring	<=>188	No	White	NA	Never smoked	Normal	3	C	0	Yes	No	Yes	7	EF	Breastfeeding only	NA	NA	NA
C02847	Female	30->40	vaginal	Spontaneous vaginal birth	normal weight	>=37	NA	No	spring	<=>188	No	White	NA	Never smoked	Normal	1	C	0	No	No	Yes	7	EF	Breastfeeding only	NA	NA	NA
C02848	Male	<30->40	vaginal	Spontaneous vaginal birth	normal weight	>=37	NA	No	spring	<=>188	No	Black African	NA	Never smoked	Obesity	2	C	0	No	No	Yes	7	BL	Breastfeeding only	NA	NA	NA
C02867	Male	30->40	vaginal	Instrumental vaginal birth (Forceps)	normal weight	>=37	NA	No	spring	<=>188	No	Other	NA	Never smoked	Obesity	1	C	>=1	No	No	No	7	BL	NA	NA	NA	NA
C02868	Male	30->40	c/section	Caesarean (After labour onset)	normal weight	>=37	NA	No	spring	>18	No	NA	NA	Never smoked	Obesity	2	C	0	Yes	No	Yes	7	EF	Breastfeeding and bottle feeding	NA	NA	NA
C02874	Female	30->40	vaginal	Instrumental vaginal birth (Ventouse)	normal weight	>=37	NA	No	spring	>18	No	NA	NA	Yes	Overweight	1	C	0	Yes	No	No	7	EF	Breastfeeding only	NA	NA	NA
C02890	Female	30->40	vaginal	Instrumental vaginal birth (Forceps)	normal weight	>=37	NA	No	spring	<=>188	No	White	NA	Never smoked	Normal	3	C	0	Yes	No	Yes	7	BB	Breastfeeding and bottle feeding	NA	NA	NA
C02892	Male	30->40	vaginal	Instrumental vaginal birth (Forceps)	normal weight	>=37	NA	No	spring	<=>188	No	White	NA	Never smoked	Normal	4	C	0	No	No	Yes	7	BL	Breastfeeding and bottle feeding	NA	NA	NA
C02894	Male	>40	c/section	Caesarean (After labour onset)	normal weight	>=37	NA	No	spring	<=>188	No	NA	NA	Never smoked	Overweight	3	C	0	Yes	No	Yes	7	EF	Bottle feeding only	NA	NA	NA
C02895	Female	30->40	vaginal	Spontaneous vaginal birth	normal weight	>=37	NA	No	spring	>18	No	White	NA	Ex-smoker(before preg)	Normal	2	C	0	Yes	No	No	7	BB	Breastfeeding and bottle feeding	NA	NA	NA
C02896	Male	30->40	c/section	Caesarean (After labour onset)	normal weight	>=37	NA	No	spring	<=>188	No	White	NA	Never smoked	Overweight	2	C	0	Yes	No	Yes	7	EF	Breastfeeding only	NA	NA	NA
C02916	Female	30->40	vaginal	Spontaneous vaginal birth	normal weight	>=37	NA	Yes	spring	<=>188	No	White	NA	Never smoked	Overweight	3	C	0	No	Yes	Yes	7	BL	Breastfeeding and bottle feeding	NA	NA	NA
C02927	Male	30->40	c/section	Caesarean (After labour onset)	normal weight	>=37	NA	No	spring	>18	No	White	NA	Never smoked	Normal	3	C	0	Yes	No	No	7	EF	Breastfeeding and bottle feeding	NA	NA	NA
C02945	Male	30->40	c/section	Caesarean (After labour onset)	normal weight	>=37	NA	No	spring	>18	No	White	NA	Never smoked	Obesity	2	C	0	Yes	No	Yes	7	BB	Breastfeeding only	NA	NA	NA
C02957	Female	>40	c/section	Caesarean (Prior to labour onset)	normal weight	>=37	NA	No	spring	<=>188	No	White	NA	Ex-smoker(before preg)	Overweight	5	C	0	Yes	No	No	7	EF	Breastfeeding and bottle feeding	NA	NA	NA
C02960	Female	>40	c/section	Caesarean (Prior to labour onset)	normal weight	>=37	NA	No	spring	<=>188	No	White	NA	Never smoked	Normal	3	C	>=1	Yes	No	Yes	7	BB	Breastfeeding only	NA	NA	NA
C02962	Female	30->40	vaginal	Spontaneous vaginal birth	normal weight	>=37	NA	No	spring	<=>188	No	White	NA	Never smoked	Overweight	3	C	>=1	No	No	No	7	BL	Breastfeeding and bottle feeding	NA	NA	NA
C02964	Male	>40	c/section	Caesarean (Prior to labour onset)	normal weight	<37w	NA	Yes	spring	<=>188	No	White	NA	Never smoked	Normal	3	C	>=1	Yes	No	No	7	BL	Breastfeeding and bottle feeding	NA	NA	NA
C02965	Male	30->40	c/section	Caesarean (Prior to labour onset)	normal weight	>=37	NA	No	spring	<=>188	No	White	NA	Never smoked	Overweight	1	C	>=1	Yes	Yes	No	7	EF	Breastfeeding and bottle feeding	NA	NA	NA
C02967	Male	30->40	vaginal	Instrumental vaginal birth (Forceps)	normal weight	>=37	NA	No	spring	<=>188	No	White	NA	Never smoked	Normal	3	C	0	No	Yes	Yes	7	EF	Breastfeeding only	NA	NA	NA
C03009	Male	30->40	c/section	Caesarean (Prior to labour onset)	normal weight	>=37	NA	No	spring	<=>188	No	White	NA	Never smoked	Overweight	4	C	>=1	Yes	No	No	7	BL	NA	NA	NA	NA
C03010	Male	30->40	vaginal	Instrumental vaginal birth (Forceps)	normal weight	>=37	NA	No	spring	>18	No	White	NA	Never smoked	Normal	4	C	0	Yes	No	Yes	7	EF	Breastfeeding only	NA	NA	NA
C03011	Male	30->40	vaginal	Instrumental vaginal birth (Forceps)	normal weight	>=37	NA	No	spring	>18	No	White	NA	Yes	Normal	2	C	0	Yes	Yes	No	7	BL	NA	NA	NA	NA
C03012	Male	>40	c/section	Caesarean (After labour onset)	normal weight	>=37	NA	No	spring	<=>188	No	NA	NA	Never smoked	Normal	2	C	0	Yes	No	No	7	EF	Breastfeeding and bottle feeding	NA	NA	NA
C03014	Male	30->40	vaginal	Instrumental vaginal birth (Forceps)	normal weight	>=37	NA	No	spring	<=>188	No	White	NA	Never smoked	Normal	2	C	0	No	No	No	7	BL	Breastfeeding and bottle feeding	NA	NA	NA
C03038	Male	30->40	vaginal	Spontaneous vaginal birth	normal weight	>=37	NA	Yes	spring	<=>188	No	White	NA	NA	Normal	1	C	>=1	No	Yes	No	7	BB	NA	NA	NA	NA
C03041	Male	30->40	c/section	Caesarean (After labour onset)	normal weight	>=37	NA	No	spring	<=>188	No	Asian:Indian	NA	Never smoked	Normal	2	C	>=1	Yes	No	No	7	EF	Breastfeeding only	NA	NA	NA
C03064	Female	30->40	c/section	Caesarean (Prior to labour onset)	normal weight	>=37	NA	No	spring	<=>188	No	White	NA	Never smoked	Obesity	2	C	>=1	Yes	No	No	7	BL	NA	NA	NA	NA
C03066	Female	>40	vaginal	Spontaneous vaginal birth	normal weight	>=37	NA	No	spring	<=>188	No	NA	NA	Never smoked	Normal	3	C	>=1	No	No	Yes	7	EF	Breastfeeding and bottle feeding	NA	NA	NA
C03069	Female	<30->40	vaginal	Spontaneous vaginal birth	normal weight	>=37	NA	No	spring	<=>188	No	White	NA	NA	Normal	3	C	0	No	No	Yes	7	BL	NA	NA	NA	NA
C03147_T1	Male	30->40	vaginal	Spontaneous vaginal birth	low birth weight	<37w	NA	Yes	spring	<=>188	No	Black African	NA	Never smoked	Normal	1	C	>=1	No	No	No	7	EF	Breastfeeding and bottle feeding	NA	NA	NA
C03147_T2	Male	30->40	vaginal	Spontaneous vaginal birth	low birth weight	<37w	NA	Yes	spring	<=>188	No	Black African	NA	Never smoked	Normal	1	C	>=1	No	No	No	7	BL	Breastfeeding and bottle feeding	NA	NA	NA
C03150	Female	30->40	c/section	Caesarean (Prior to labour onset)	normal weight	>=37	NA	No	spring	<=>188	No	White	NA	Never smoked	Obesity	3	C	>=1	Yes	No	Yes	7	EF	Breastfeeding only	NA	NA	NA
C03159	Male	30->40	c/section	Caesarean (After labour onset)	normal weight	>=37	NA	No	spring	>18	No	NA	NA	Never smoked	Normal	2	C	0	Yes	No	No	7	EF	Breastfeeding and bottle feeding	NA	NA	NA
C03161	Female	30->40	vaginal	Instrumental vaginal birth (Ventouse)	normal weight	>=37	NA	No	spring	<=>188	No	White	NA	Never smoked	Normal	2	C	0	No	No	Yes	7	BL	NA	NA	NA	NA
C03193	Female	30->40	c/section	Caesarean (Prior to labour onset)	normal weight	>=37	NA	No	spring	<=>188	No	NA	NA	Never smoked	Normal	5	C	0	Yes	No	Yes	7	EF	Breastfeeding only	NA	NA	NA
C03195	Female	30->40	vaginal	Instrumental vaginal birth (Forceps)	normal weight	>=37	NA	No	spring	<=>188	No	NA	NA	Never smoked	Normal	3	C	0	No	No	No	7	BL	NA	NA	NA	NA
C03196	Female	30->40	c/section	Caesarean (After labour onset)	normal weight	>=37	NA	No	spring	>18	No	NA	NA	Never smoked	Normal	3	C	0	Yes	No	No	7	EF	Breastfeeding only	NA	NA	NA
C03199	Male	30->40	vaginal	Spontaneous vaginal birth	normal weight	>=37	NA	No	spring	<=>188	No	White	NA	Never smoked	Normal	2	C	0	No	Yes	No	7	BL	Breastfeeding only	NA	NA	NA
C03220	Male	30->40	vaginal	Instrumental vaginal birth (Forceps)	normal weight	>=37	NA	No	summer	<=>188	Yes	NA	NA	Never smoked	Normal	2	C	0	No	No	Yes	7	EF	Breastfeeding and bottle feeding	NA	NA	NA
C03222	Female	>40	c/section	Caesarean (Prior to labour onset)	normal weight	>=37	NA	No	summer	<=>188	No	Asian:Other	NA	Never smoked	Normal	2	C	0	Yes	No	No	7	EF	Breastfeeding and bottle feeding	NA	NA	NA
C03223	Male	30->40	vaginal	Spontaneous vaginal birth	normal weight	>=37	NA	No	summer	>18	No	NA	NA	Never smoked	Normal	1	C	0	Yes	Yes	Yes	7	BL	Breastfeeding only	NA	NA	NA
C03224	Female	30->40	vaginal	Instrumental vaginal birth (Ventouse)	normal weight	>=37	NA	No	summer	>18	No	NA	NA	Never smoked	Overweight	5	C	0	Yes	No	No	7	BL	NA	NA	NA	NA
C03225	Female	<30->40	vaginal	Spontaneous vaginal birth	normal weight	>=37	NA	No	summer	>18	No	NA	NA	Never smoked	Normal	4	C	0	Yes	No	No	7	EF	Breastfeeding only	NA	NA	NA
C03226	Male	>40	vaginal	Spontaneous vaginal birth	normal weight	>=37	NA	No	summer	<=>188	No	NA	NA	Never smoked	Normal	2	C	>=1	No	No	No	7	BL	Breastfeeding and bottle feeding	NA	NA	NA
C03233	Male	30->40	c/section	Caesarean (After labour onset)	normal weight	>=37	NA	No	spring	<=>188	No	Other	NA	Never smoked	Overweight	3	C	0	Yes	Yes	Yes	7	EF	Breastfeeding and bottle feeding	NA	NA	NA
C03250	Female	30->40	c/section	Caesarean (After labour onset)	normal weight	>=37	NA	No	summer	>18	No	Asian:Other	NA	Never smoked	Normal	1	C	0	Yes	No	No	7	BL	Breastfeeding and bottle feeding	NA	NA	NA
C03256	Female	30->40	c/section	Caesarean (Prior to labour onset)	normal weight	>=37	NA	No	summer	<=>188	No	NA	NA	Yes	Normal	3	C	0	Yes	No	Yes	7	BL	Breastfeeding only	NA	NA	NA
C03258	Female	>40	vaginal	Spontaneous vaginal birth	normal weight	>=37	NA	No	summer	>18	No	Asian:Bangladeshi	NA	Never smoked	Overweight	3	C	>=1	Yes	Yes	No	7	EF	Breastfeeding only	NA	NA	NA
C03299	Female	30->40	c/section	Caesarean (Prior to labour onset)	normal weight	>=37	NA	No	summer	<=>188	No	White	NA	Never smoked	Normal	2	C	0	Yes	No	Yes	7	BB	Breastfeeding only	NA	NA	NA
C03300	Male	30->40	c/section	Caesarean (After labour onset)	normal weight	>=37	NA	No	summer	<=>188	No	Black other	NA	Never smoked	Normal	3	C	0	Yes	Yes	No	7	EF	NA	NA	NA	NA
C03301	Male	30->40	vaginal	Spontaneous vaginal birth	normal weight	>=37	NA	Yes	summer	<=>188	No	White	NA	Never smoked	Normal	2	C	0	No	No	No	7	EF	Breastfeeding only	NA	NA	NA
C03303	Male	30->40	c/section	Caesarean (Prior to labour onset)	low birth weight	<37w	NA	Yes	summer	<=>188	No	Black African	NA	Never smoked	Overweight	2	C	>=1	Yes	No	No	7	EF	Breastfeeding and bottle feeding	NA	NA	NA
C03305	Male	30->40	c/section	Caesarean (Prior to labour onset)	low birth weight	<37w	NA	Yes	summer	>18	No	White	NA	Never smoked	Normal	1	C	0	Yes	Yes	No	7	EF	NA	NA	NA	NA
C03306	Male	30->40	c/section	Caesarean (After labour onset)	normal weight	>=37	NA	No	summer	>18	No	Mixed	NA	Never smoked	Normal	3	C	0	Yes	No	No	7	BL	Breastfeeding only	NA	NA	NA
C03343	Female	30->40	vaginal	Instrumental vaginal birth (Forceps)	normal weight	>=37	NA	No	summer	>18	No	NA	NA	Never smoked	Obesity	4	C	0	Yes	No	Yes	7	EF	Breastfeeding only	NA	NA	NA
C03344	Male	30->40	vaginal	Spontaneous vaginal birth	normal weight	>=37	NA	No	summer	<=>188	Yes	NA	NA	Yes	Normal	5	C	0	Yes	No	No	7	BL	Breastfeeding only	NA	NA	NA
C03345	Female	30->40	c/section	Caesarean (Prior to labour onset)	normal weight	>=37	NA	No	summer	<=>188	No	White	NA	Never smoked	Obesity	1	C	>=1	Yes	No	No	7	BB	Breastfeeding and bottle feeding	NA	NA	NA
C03346	Female	30->40	vaginal	Instrumental vaginal birth (Forceps)	normal weight	>=37	NA	Yes	summer	<=>188	No	Asian:Other	NA	Never smoked	Overweight	2	C	0	Yes	Yes	No	7	BL	Breastfeeding and bottle feeding	NA	NA	NA
C03349	Male	30->40	vaginal	Spontaneous vaginal birth	normal weight	>=37	NA	No	summer	>18	No	White	NA	Never smoked	Overweight	2	C	>=1	Yes	Yes	Yes	7	BL	Breastfeeding only	NA	NA	NA
C03350	Male	<30->40	vaginal	Spontaneous vaginal birth	normal weight	>=37	NA	No	summer	<=>188	No	NA	NA	Yes	Overweight	1	C	>=1	No	Yes	No	7	BB	Breastfeeding and bottle feeding	NA	NA	NA
C03353	Female	30->40	c/section	Caesarean (Prior to labour onset)	normal weight	>=37	NA	No	summer	<=>188	No	White	NA	Never smoked	Normal	2	C	>=1	Yes	No	Yes	7	EF	Breastfeeding and bottle feeding	NA	NA	NA
C03361	Male	30->40	c/section	Caesarean (After labour onset)	normal weight	>=37	NA	Yes	spring	>18	Yes	White	NA	Never smoked	Obesity	3	C	0	Yes	Yes	No	7	BB	Breastfeeding and bottle feeding	NA	NA	NA
C03369	Female	30->40	vaginal	Instrumental vaginal birth (Forceps)	normal weight	>=37	NA	No	summer	<=>188	No	NA	NA	Never smoked	Normal	3	C	0	No	No	No	7	BL	Breastfeeding only	NA	NA	NA
C03370	Male	30->40	vaginal	Instrumental vaginal birth (Forceps)	normal weight	>=37	NA	No	summer	>18	Yes	NA	NA	Never smoked	Normal	1	C	0	Yes	Yes	Yes	7	BL	Breastfeeding and bottle feeding	NA	NA	NA
C03376	Male	30->40	c/section	Caesarean (Prior to labour onset)	normal weight	>=37	NA	No	summer	<=>188	No	White	NA	Ex-smoker(before preg)	Overweight	3	C	>=1	Yes	No	Yes	7	BL	Breastfeeding and bottle feeding	NA	NA	NA
C03377	Male	30->40	c/section	Caesarean (Prior to labour onset)	normal weight	>=37	NA	No	summer	<=>188	No	NA	NA	Ex-smoker(before preg)	Overweight	4	C	0	Yes	No	No	7	EF	Breastfeeding only	NA	NA	NA
C03381	Male	30->40	c/section	Caesarean (Prior to labour onset)	normal weight	<37w	NA	Yes	summer	>18	No	Mixed	NA	Never smoked	Obesity	3	C	0	Yes	Yes	No	7	BB	Bottle feeding only	NA	NA	NA
C03384	Female	30->40	vaginal	Spontaneous vaginal birth	normal weight	>=37	NA	No	summer	<=>188	No	White	NA	Yes	Normal	3	C	0	No	No	No	7	EF	Breastfeeding and bottle feeding	NA	NA	NA
C03385	Female	30->40	vaginal	Spontaneous vaginal birth	low birth weight	<37w	NA	Yes	summer	<=>188	No	NA	NA	Never smoked	Normal	4	C	0	No	Yes	Yes	7	EF	Breastfeeding only	NA	NA	NA
C03393	Female	30->40	vaginal	Spontaneous vaginal birth	normal weight	>=37	NA	No	summer	<=>188	No	Other	NA	Never smoked	Normal	4	C	>=1	No	No	Yes	7	BL	Breastfeeding only	NA	NA	NA
C03396	Male	30->40	vaginal	Spontaneous vaginal birth	normal weight	>=37	NA	No	summer	>18	No	White	NA	Never smoked	Normal	4	C	0	Yes	No	Yes	7	EF	Breastfeeding only	NA	NA	NA
C03399	Male	30->40	vaginal	Spontaneous vaginal birth	normal weight	>=37	NA	No	summer	<=>188	No	NA	NA	Never smoked	Overweight	4	C	0	No	No	Yes	7	BL	Breastfeeding only	NA	NA	NA
C03401	Female	30->40	vaginal	Spontaneous vaginal birth	normal weight	>=37	NA	No	summer	<=>188	No	White	NA	Never smoked	Normal	2	C	0	Yes	No	Yes	7	EF	Breastfeeding only	NA	NA	NA
C03402	Male	30->40	vaginal	Instrumental vaginal birth (Forceps)	normal weight	>=37	NA	Yes	summer	<=>188	No	NA	NA	Never smoked	Normal	2	C	0	No	No	Yes	7	EF	Breastfeeding only	NA	NA	NA
C03443	Male	30->40	vaginal	Spontaneous vaginal birth	normal weight	>=37	NA	No	summer	>18	No	Other	NA	Never smoked	Normal	1	C	0	Yes	No	Yes	7	EF	Breastfeeding only	NA	NA	NA
C03444	Male	30->40	c/section	Caesarean (After labour onset)	normal weight	>=37	NA	No	summer	>18	No	White	NA	Never smoked	Normal	4	C	0	Yes	Yes	No	7	EF	Breastfeeding and bottle feeding	NA	NA	NA
C03447	Male	30->40	c/section	Caesarean (Prior to labour onset)	normal weight	>=37	NA	No	summer	<=>188	No	White	NA	Never smoked	Obesity	2	C	>=1	Yes	No	No	7	EF	Breastfeeding only	NA	NA	NA
C03452	Male	30->40	vaginal	Spontaneous vaginal birth	normal weight	>=37	NA	No	summer	<=>188	No	White	NA	Never smoked	Normal	1	C	0	No	No	Yes	7	BL	Breastfeeding only	NA	NA	NA
C03472	Male	30->40	c/section	Caesarean (Prior to labour onset)	normal weight	>=37	NA	No	summer	<=>188	No	Asian:Other	NA	Never smoked	Normal	4	C	>=1	Yes	No	Yes	7	EF	Breastfeeding only	NA	NA	NA
C03475	Female	30->40	c/section	Caesarean (Prior to labour onset)	normal weight	>=37	NA	No	summer	<=>188	No	White	NA	Never smoked	Overweight	2	C	0	Yes	No	No	7	EF	Breastfeeding and bottle feeding	NA	NA	NA
C03476	Female	30->40	c/section	Caesarean (Prior to labour onset)	normal weight	>=37	NA	No	summer	<=>188	No	White	NA	Ex-smoker(before preg)	Overweight	4	C	>=1	Yes	No	No	7	EF	Breastfeeding and bottle feeding	NA	NA	NA
C03478	Male	30->40	vaginal	Instrumental vaginal birth (Ventouse)	normal weight	>=37	NA	No	summer	<=>188	Yes	White	NA	Never smoked	Normal	1	C	0	No	No	Yes	7	BL	Breastfeeding only	NA	NA	NA
C03480	Male	30->40	vaginal	Instrumental vaginal birth (Ventouse)	normal weight	>=37	NA	No	summer	<=>188	No	NA	NA	Never smoked	Normal	5	C	0	No	No	Yes	7	EF	Breastfeeding and bottle feeding	NA	NA	NA
C03491	Female	30->40	vaginal	Instrumental vaginal birth (Ventouse)	normal weight	>=37	NA	No	summer	>18	No	Asian:Pakistani	NA	Never smoked	Overweight	2	C	0	Yes	Yes	No	7	EF	Breastfeeding and bottle feeding	NA	NA	NA
C03492	Female	30->40	vaginal	Instrumental vaginal birth (Ventouse)	normal weight	>=37	NA	No	summer	>18	No	White	NA	Never smoked	Normal	3	C	0	Yes	No	Yes	7	BL	Breastfeeding only	NA	NA	NA
C03493	Female	30->40	c/section	Caesarean (Prior to labour onset)	normal weight	>=37	NA	No	summer	<=>188	No	White	NA	Never smoked	Normal	2	C	>=1	Yes	No	No	7	BL	Breastfeeding only	NA	NA	NA
C03494	Male	30->40	c/section	Caesarean (After labour onset)	normal weight	>=37	NA	No	summer	>18	No	White	NA	Never smoked	Overweight	3	C	0	Yes	No	No	7	EF	Breastfeeding only	NA	NA	NA
C03501	Female	30->40	vaginal	Instrumental vaginal birth (Ventouse)	normal weight	>=37	NA	No	summer	<=>188	No	White	NA	Never smoked	Overweight	2	C	0	No	No	Yes	7	BL	Breastfeeding and bottle feeding	NA	NA	NA
C03503	Male	30->40	vaginal	Instrumental vaginal birth (Forceps)	normal weight	>=37	NA	No	summer	<=>188	No	White	NA	Never smoked	Normal	2	C	0	No	No	No	7	EF	Breastfeeding and bottle feeding	NA	NA	NA
C03511	Female	30->40	c/section	Caesarean (After labour onset)	normal weight	>=37	NA	No	summer	>18	No	NA	NA	Never smoked	Overweight	3	C	0	Yes	Yes	No	7	EF	Breastfeeding and bottle feeding	NA	NA	NA
C03527	Male	>40	c/section	Caesarean (Prior to labour onset)	normal weight	>=37	NA	No	summer	<=>188	No	White	NA	Never smoked	Normal	3	C	>=1	Yes	No	Yes	7	BB	Breastfeeding only	NA	NA	NA
C03533	Male	30->40	c/section	Caesarean (Prior to labour onset)	normal weight	>=37	NA	No	summer	<=>188	No	Asian:Other	NA	Never smoked	Normal	2	C	0	Yes	No	No	7	EF	Breastfeeding only	NA	NA	NA
C03534	Male	30->40	vaginal	Instrumental vaginal birth (Ventouse)	normal weight	>=37	NA	No	summer	<=>188	No	White	NA	Never smoked	Normal	1	C	>=1	Yes	No	Yes	7	BB	Breastfeeding only	NA	NA	NA
C03535	Male	>40	c/section	Caesarean (Prior to labour onset)	low birth weight	>=37	NA	No	summer	<=>188	No	White	NA	NA	Overweight	3	C	>=1	Yes	No	No	7	EF	Breastfeeding only	NA	NA	NA
C03536	Female	30->40	vaginal	Instrumental vaginal birth (Forceps)	normal weight	>=37	NA	No	summer	<=>188	No	Other	NA	Never smoked	Overweight	2	C	0	No	No	No	7	BL	Breastfeeding and bottle feeding	NA	NA	NA
C03537	Male	30->40	c/section	Caesarean (After labour onset)	normal weight	>=37	NA	No	summer	<=>188	No	White	NA	Never smoked	Obesity	2	C	0	Yes	No	Yes	7	EF	Breastfeeding and bottle feeding	NA	NA	NA
C03549	Female	>40	c/section	Caesarean (After labour onset)	normal weight	>=37	NA	No	summer	<=>188	No	White	NA	Never smoked	Normal	1	C	0	Yes	No	No	7	EF	Breastfeeding and bottle feeding	NA	NA	NA
C03551	Female	30->40	c/section	Caesarean (Prior to labour onset)	normal weight	>=37	NA	No	summer	<=>188	No	White	NA	Never smoked	Overweight	2	C	>=1	Yes	No	Yes	7	EF	Breastfeeding only	NA	NA	NA
C03553	Female	30->40	c/section	Caesarean (After labour onset)	low birth weight	>=37	NA	No	summer	<=>188	No	White	NA	Never smoked	Obesity	4	C	0	Yes	Yes	No	7	BL	Breastfeeding and bottle feeding	NA	NA	NA
C03554	Male	30->40	c/section	Caesarean (Prior to labour onset)	normal weight	>=37	NA	No	summer	<=>188	No	White	NA	Never smoked	Normal	3	C	>=1	Yes	No	Yes	7	EF	Breastfeeding only	NA	NA	NA
C03569	Female	30->40	vaginal	Spontaneous vaginal birth	normal weight	>=37	NA	No	summer	<=>188	No	White	NA	Never smoked	Normal	2	C	0	No	No	Yes	7	EF	Breastfeeding only	NA	NA	NA
C03574	Male	30->40	vaginal	Instrumental vaginal birth (Ventouse)	normal weight	>=37	NA	No	summer	<=>188	No	White	NA	Never smoked	Normal	3	C	0	No	No	Yes	7	BB	Breastfeeding only	NA	NA	NA
C03587	Female	30->40	c/section	Caesarean (Prior to labour onset)	normal weight	>=37	NA	No	summer	<=>188	No	NA	NA	NA	Normal	2	C	>=1	Yes	No	No	7	EF	Breastfeeding and bottle feeding	NA	NA	NA
C03589	Female	30->40	vaginal	Spontaneous vaginal birth	normal weight	>=37	NA	No	summer	>18	No	White	NA	Never smoked	Normal	5	C	0	Yes	No	No	7	EF	Breastfeeding and bottle feeding	NA	NA	NA
C03590	Male	<30->40	c/section	Caesarean (Prior to labour onset)	normal weight	>=37	NA	No	summer	<=>188	No	NA	NA	Yes	Overweight	2	C	0	Yes	Yes	No	7	EF	Breastfeeding only	NA	NA	NA
C03591	Male	30->40	c/section	Caesarean (After labour onset)	normal weight	>=37	NA	No	summer	>18	No	White	NA	Yes	Overweight	1	C	0	Yes	No	No	7	BB	Breastfeeding and bottle feeding	NA	NA	NA
C03593	Male	30->40	vaginal	Instrumental vaginal birth (Ventouse)	normal weight	>=37	NA	No	summer	<=>188	No	White	NA	Never smoked	Normal	1	C	>=1	Yes	No	Yes	7	BL	Breastfeeding only	NA	NA	NA
C03594	Female	30->40	vaginal	Spontaneous vaginal birth	normal weight	>=37	NA	No	summer	>18	No	Asian:Indian	NA	Never smoked	Underweight	4	C	0	Yes	No	Yes	7	BL	Breastfeeding and bottle feeding	NA	NA	NA
C03607	Female	30->40	c/section	Caesarean (Prior to labour onset)	normal weight	>=37	NA	No	summer	<=>188	No	White	NA	NA	Normal	2	C	0	Yes	No	No	7	EF	Breastfeeding and bottle feeding	NA	NA	NA
C03615	Male	30->40	c/section	Caesarean (After labour onset)	normal weight	>=37	NA	No	summer	<=>188	No	NA	NA	Never smoked	Normal	2	C	0	Yes	No	Yes	7	EF	Breastfeeding only	NA	NA	NA
C03617	Female	30->40	vaginal	Spontaneous vaginal birth	normal weight	>=37	NA	No	summer	<=>188	No	NA	NA	Never smoked	Normal	2	C	0	No	No	No	7	BL	Breastfeeding only	NA	NA	NA
C03641	Female	>40	c/section	Caesarean (Prior to labour onset)	normal weight	>=37	NA	No	summer	<=>188	No	White	NA	Never smoked	Normal	3	C	0	Yes	No	Yes	7	EF	Breastfeeding and bottle feeding	NA	NA	NA
C03644	Female	30->40	vaginal	Spontaneous vaginal birth	normal weight	>=37	NA	No	autum	>18	No	White	NA	Never smoked	Normal	3	C	0	Yes	Yes	No	7	EF	Breastfeeding and bottle feeding	NA	NA	NA
C03674	Female	>40	vaginal	Instrumental vaginal birth (Forceps)	normal weight	>=37	NA	No	autum	>18	No	White	NA	Never smoked	Normal	2	C	0	Yes	No	Yes	7	EF	Breastfeeding only	NA	NA	NA
C03687	Male	<30->40	vaginal	Spontaneous vaginal birth	normal weight	>=37	NA	No	autum	>18	No	Other	NA	Never smoked	Normal	3	C	0	Yes	No	Yes	7	EF	Breastfeeding and bottle feeding	NA	NA	NA
C03688	Female	>40	vaginal	Spontaneous vaginal birth	normal weight	>=37	NA	No	autum	>18	No	Other	NA	Ex-smoker(before preg)	Normal	5	C	0	Yes	Yes	Yes	7	EF	Breastfeeding only	NA	NA	NA
C03689	Female	30->40	vaginal	Instrumental vaginal birth (Ventouse)	normal weight	>=37	NA	No	autum	<=>188	No	NA	NA	Never smoked	Normal	2	C	0	No	No	No	7	EF	Breastfeeding only	NA	NA	NA
C03690	Female	30->40	c/section	Caesarean (Prior to labour onset)	low birth weight	>=37	NA	No	autum	<=>188	No	Asian:Indian	NA	Never smoked	Overweight	4	C	>=1	Yes	No	No	7	EF	Breastfeeding only	NA	NA	NA
C03734	Male	30->40	c/section	Caesarean (Prior to labour onset)	normal weight	>=37	NA	No	autum	<=>188	No	NA	NA	Never smoked	Obesity	1	C	>=1	Yes	No	No	7	EF	Breastfeeding only	NA	NA	NA
C03736	Male	30->40	c/section	Caesarean (Prior to labour onset)	normal weight	>=37	NA	No	autum	<=>188	No	NA	NA	Never smoked	Normal	2	C	>=1	Yes	No	Yes	7	EF	Breastfeeding only	NA	NA	NA
C03774	Male	30->40	c/section	Caesarean (Prior to labour onset)	normal weight	>=37	NA	No	autum	<=>188	No	NA	NA	NA	Normal	3	C	>=1	Yes	No	No	7	EF	NA	NA	NA	NA

## Sheet: neonatal_sample
Sample	Subject	Age_day	PAM_community_state	DMM_community_state	read_count	BBS_phase
B01822_7	B01822	7	BB	BB	18222418	2
B01706_7	B01706	7	BB	BB	16651622	2
B01730_7	B01730	7	BL	BL	17750774	2
C03069_7	C03069	7	BL	BL	19914774	2
C03011_7	C03011	7	BL	BL	16877632	2
B01461_7	B01461	7	BL	EF	20275300	2
B03048_7	B03048	7	BL	BL	20357448	2
B03052_7	B03052	7	BL	EF	17936166	2
C03038_7	C03038	7	BB	EF	20897348	2
B02975_7	B02975	7	BL	BL	17541906	2
C02706_7	C02706	7	BL	EF	17034864	2
B02703_7	B02703	7	BL	BL	23410054	2
C02267_7	C02267	7	BB	EF	18635214	2
C02226_7	C02226	7	EF	EF	19644048	2
B02219_7	B02219	7	BB	BL	20442882	2
B02195_7	B02195	7	BL	BL	18843294	2
C02048_21	C02048	21	EF	EF	19292390	2
B01777_7	B01777	7	BL	BL	19203818	2
B02592_4	B02592	4	BB	BB	19199808	2
B01731_7	B01731	7	BL	BL	18955760	2
B01187_7	B01187	7	EF	EF	17591968	2
B01003_7	B01003	7	BL	EF	17250616	2
B00982_7	B00982	7	BL	BL	20906884	2
B01773_4	B01773	4	BB	BL	18564574	1
C03014_7	C03014	7	BL	BL	18975060	2
B01711_4	B01711	4	BB	BB	20756768	2
B02749_7	B02749	7	BL	BL	22384564	2
B02591_7	B02591	7	BB	BL	20928430	2
B01791_4	B01791	4	BB	BL	17123236	1
A02085_7	A02085	7	EF	EF	18998344	2
B01887_7	B01887	7	BB	BB	16654336	2
B03580_7	B03580	7	BL	BL	20365052	2
B03631_7	B03631	7	EF	BL	22765154	2
B03645_7	B03645	7	BL	BL	23658576	2
B03637_7	B03637	7	BB	BB	20870726	2
C03617_7	C03617	7	BL	BL	19677044	2
B03661_7	B03661	7	BL	EF	20980422	2
C03688_7	C03688	7	EF	EF	21356632	2
B03727_7	B03727	7	EF	EF	20983178	2
B03664_7	B03664	7	BL	BL	18772836	2
B03716_7	B03716	7	BB	BB	19902666	2
B03678_7	B03678	7	BB	BB	22300764	2
B03680_7	B03680	7	BB	BB	21192620	2
B03704_7	B03704	7	BL	EF	25080406	2
C03687_7	C03687	7	EF	EF	17798934	2
B03726 _7	B03726	7	BL	BL	21287272	2
B03626_7	B03626	7	BL	BL	22919916	2
C03674_7	C03674	7	EF	EF	21005602	2
B03595_7	B03595	7	BL	BL	23314510	2
C03644_7	C03644	7	EF	EF	23317788	2
B03619_7	B03619	7	BL	BL	19708814	2
B03629_7	B03629	7	BL	BL	21754836	2
C02847_7	C02847	7	EF	EF	21591548	2
B02857_7	B02857	7	EF	EF	21290058	2
C02804_7	C02804	7	BB	BL	20284150	2
C02962_7	C02962	7	BL	BL	23544776	2
C02848_7	C02848	7	BL	BL	23485240	2
B02863_7	B02863	7	BL	BL	19086862	2
B02971_7	B02971	7	BL	BL	19376774	2
B02201_7	B02201	7	EF	EF	23511750	2
C02916_7	C02916	7	BL	BL	22709604	2
C02890_7	C02890	7	BB	EF	21026654	2
B02926_7	B02926	7	BL	BL	25791490	2
B02761_7	B02761	7	BL	BL	20946898	2
C02895_7	C02895	7	BB	BB	21863256	2
A02911_7	A02911	7	BL	EF	20647266	2
A02941_7	A02941	7	EF	EF	23576596	2
C02867_7	C02867	7	BL	BL	23587058	2
B02839_7	B02839	7	BL	BL	20334442	2
C02874_7	C02874	7	EF	EF	22431316	2
B02415_7	B02415	7	EF	EF	18923954	2
A02464_7	A02464	7	BL	BL	20614450	2
B02419_7	B02419	7	BB	BB	21399854	2
B02396_7	B02396	7	BL	BL	20792556	2
C02346_7	C02346	7	BL	EF	19536586	2
B00509_4	B00509	4	BB	BL	18203322	1
B02589_7	B02589	7	BL	BL	27957570	2
C02384_7	C02384	7	EF	EF	17044634	2
B02536_7	B02536	7	EF	EF	21174914	2
C02557_7	C02557	7	EF	BL	21434194	2
B02492_7	B02492	7	BL	BL	19260662	2
B02724_4	B02724	4	BB	BB	20999880	1
B02507_7	B02507	7	EF	EF	31103114	2
B02487_7	B02487	7	BL	BL	26256988	2
B01782_4	B01782	4	BB	BB	14941830	1
C02383_7	C02383	7	BL	EF	16326848	2
C02452_7	C02452	7	BL	EF	201792	2
B02151_7	B02151	7	BL	BL	22090842	2
A01566_1	A01566	1	BL	BL	20049276	2
A01581_21	A01581	21	EF	EF	19661236	2
B01904_7	B01904	7	BL	BL	20352864	2
B01613_7	B01613	7	BB	BB	17977218	2
B01905_7	B01905	7	BB	BB	24606952	2
A01767_7	A01767	7	BL	BL	21003428	2
C01654_4	C01654	4	BB	BL	22088078	1
B01375_4	B01375	4	BB	BL	13382692	1
C01592_21	C01592	21	BL	EF	22568468	2
C01008_T1_4	C01008_T1	4	BB	BB	21082850	1
B01504_7	B01504	7	BL	BL	16424994	2
B01717_7	B01717	7	BB	BL	18833046	2
B01735_7	B01735	7	BL	BL	24426642	2
B01550_14	B01550	14	BL	BL	25540946	2
B03596_7	B03596	7	BL	BL	17411854	2
C03569_7	C03569	7	EF	EF	19361062	2
C03534_7	C03534	7	BB	BB	16080744	2
C03536_7	C03536	7	BL	EF	15072202	2
B03519_7	B03519	7	BL	BL	16318112	2
B03929_7	B03929	7	EF	EF	17394556	2
B03916_7	B03916	7	BL	BL	15503392	2
B03863 _7	B03863	7	BL	BL	19477838	2
B03879_7	B03879	7	BL	BL	15500592	2
B03833_7	B03833	7	BL	BL	17084832	2
B03831_7	B03831	7	BL	BL	18981654	2
B03800_7	B03800	7	EF	BL	18144100	2
B03739_7	B03739	7	BL	EF	16690962	2
B03768_7	B03768	7	BL	BL	15670622	2
C03689_7	C03689	7	EF	EF	17312386	2
B03654_7	B03654	7	EF	EF	24050736	2
B03625_7	B03625	7	BL	BL	19817844	2
B03582_7	B03582	7	BL	BL	16308110	2
C03589_7	C03589	7	EF	EF	21293748	2
B03165_7	B03165	7	BB	BL	18095264	2
B03090_7	B03090	7	BL	BL	16602450	2
B03132_7	B03132	7	BL	BL	16572504	2
C03199_7	C03199	7	BL	EF	17134892	2
B03113_7	B03113	7	BL	BL	14753684	2
C03399_7	C03399	7	BL	BL	16437032	2
C03396_7	C03396	7	EF	EF	20030268	2
C03401_7	C03401	7	EF	EF	16315948	2
B03390_7	B03390	7	BL	BL	15095042	2
B03371_7	B03371	7	BB	BB	20623684	2
C03384_7	C03384	7	EF	EF	17242062	2
C03343_7	C03343	7	EF	EF	21884690	2
B03320_7	B03320	7	EF	EF	21556040	2
C03344_7	C03344	7	BL	BL	17894116	2
B03268_7	B03268	7	EF	EF	20218304	2
B03214_7	B03214	7	BL	BL	21000488	2
C03223_7	C03223	7	BL	BL	18068296	2
B03457_7	B03457	7	BL	EF	19088354	2
B03530_7	B03530	7	BL	BL	13217914	2
B03521_7	B03521	7	BL	BL	19111196	2
A03368_7	A03368	7	BL	BL	17297236	2
B03520_7	B03520	7	BL	BL	17351370	2
C03574_7	C03574	7	BB	BB	20095734	2
B03531_7	B03531	7	EF	EF	19953596	2
C03594_7	C03594	7	BL	BL	19497606	2
C03593_7	C03593	7	BL	BL	17198082	2
C03491_7	C03491	7	EF	EF	21582522	2
B03583_7	B03583	7	BB	BB	20549006	2
B03334_7	B03334	7	BB	BL	20891666	2
B03516_7	B03516	7	BL	EF	22860280	2
B03241_7	B03241	7	BL	BL	18367516	2
A03151_7	A03151	7	BB	BB	19579114	2
C03226_7	C03226	7	BL	BL	24137032	2
C03224_7	C03224	7	BL	EF	24050946	2
B03276_7	B03276	7	BL	BL	21081076	2
B03249_7	B03249	7	BL	BL	22426228	2
C03195_7	C03195	7	BL	BL	20233838	2
C03301_7	C03301	7	EF	EF	20810132	2
B02745_7	B02745	7	EF	EF	22074816	2
B03239_7	B03239	7	BL	BL	23041200	2
B03207_7	B03207	7	BL	BL	19833396	2
A03228_7	A03228	7	EF	EF	18897376	2
B03237_7	B03237	7	BL	BL	18649500	2
C03258_7	C03258	7	EF	EF	19380274	2
C03225_7	C03225	7	EF	EF	19139922	2
S35_7	S35	7	BB	BB	19101902	2
BBS0012_12	BBS0012	12	BB	BL	17094438	2
A00009_7	A00009	7	EF	EF	19140868	2
B00007_3	B00007	3	BL	EF	20880804	2
B00151_21	B00151	21	BL	EF	22162890	2
BBS0079_9	BBS0079	9	BB	BB	17688538	2
A00256_7	A00256	7	BL	BL	19430494	2
B00249_7	B00249	7	BL	BL	21052394	2
B00253_7	B00253	7	BB	BB	18882462	2
B00248_7	B00248	7	BB	BB	21039182	2
B00232_7	B00232	7	BL	BL	20624042	2
A00213_7	A00213	7	EF	BL	18638716	2
B00177_7	B00177	7	BL	EF	18977290	2
A00135_7	A00135	7	EF	EF	20563716	2
B01340_4	B01340	4	BB	BB	18199286	1
C03478_7	C03478	7	BL	EF	14597652	2
B03236_7	B03236	7	BL	BL	19746076	2
B03437_7	B03437	7	EF	BL	24199628	2
B03083_7	B03083	7	BB	BL	17642072	2
B03450_7	B03450	7	BB	BB	17854400	2
B03484_7	B03484	7	BL	BL	20718924	2
C03492_7	C03492	7	BL	EF	20652528	2
C03501_7	C03501	7	BL	EF	14036232	2
B03543_7	B03543	7	BL	BL	19408008	2
C03503_7	C03503	7	EF	EF	33510274	2
B03483_7	B03483	7	EF	EF	22468368	2
B03482_7	B03482	7	BL	BL	23360078	2
C03480_7	C03480	7	EF	EF	21469934	2
B03486_7	B03486	7	BL	BL	20045902	2
C03443_7	C03443	7	EF	EF	22048734	2
B03505_7	B03505	7	EF	EF	19338854	2
C03452_7	C03452	7	BL	BL	15906604	2
C03350_7	C03350	7	BB	BL	17213916	2
B03169_7	B03169	7	EF	EF	16062102	2
B03282_7	B03282	7	EF	EF	21065736	2
B03275_7	B03275	7	BB	BB	20698482	2
B03426_7	B03426	7	BB	BL	23969916	2
B03442_7	B03442	7	BL	BL	18296796	2
C03402_7	C03402	7	EF	EF	17475408	2
C03370_7	C03370	7	BL	BL	20631274	2
C03385_7	C03385	7	EF	EF	20848742	2
A03374_7	A03374	7	BL	BL	20424138	2
C03393_7	C03393	7	BL	BL	18032158	2
B03356_7	B03356	7	BB	BB	19542508	2
B03388_7	B03388	7	BL	BL	18668770	2
C03346_7	C03346	7	BL	BL	23130456	2
C03349_7	C03349	7	BL	BL	21429252	2
C03369_7	C03369	7	BL	BL	20529110	2
B03342_7	B03342	7	BB	BB	20161074	2
B03355_7	B03355	7	BL	BL	20900354	2
B03136_7	B03136	7	BB	BL	18613274	2
C03147_T2_7	C03147_T2	7	BL	BL	18633448	2
C03147_T1_7	C03147_T1	7	EF	EF	18183356	2
B03099_7	B03099	7	BB	BL	21002510	2
B03060_7	B03060	7	BL	BL	20948428	2
C03220_7	C03220	7	EF	EF	25620624	2
B03188_7	B03188	7	BB	BB	18681176	2
B03121_7	B03121	7	BL	BL	19940920	2
B03122_7	B03122	7	BL	EF	20598450	2
B03049_7	B03049	7	BL	EF	22902090	2
B02880_7	B02880	7	BB	BL	21751086	2
C03161_7	C03161	7	BL	EF	21791932	2
C03160_7	C03160	7	BL	BL	22428208	2
B03135_7	B03135	7	EF	EF	24895592	2
B03137_7	B03137	7	EF	EF	17517440	2
B02981_7	B02981	7	EF	EF	18430434	2
C03010_7	C03010	7	EF	EF	21904276	2
B03004_7	B03004	7	EF	EF	17862414	2
B02936_7	B02936	7	BB	EF	20405400	2
B02972_7	B02972	7	BB	BB	18776022	2
B02974_7	B02974	7	BL	BL	20558762	2
C03066_7	C03066	7	EF	EF	21763146	2
C02967_7	C02967	7	EF	EF	18940020	2
B02988_7	B02988	7	EF	EF	23127634	2
B03005_7	B03005	7	BL	BL	17625364	2
B03029_7	B03029	7	EF	EF	18317462	2
B02983_7	B02983	7	BB	BB	19396054	2
B02993_7	B02993	7	BL	BL	23080254	2
B03027_7	B03027	7	BL	EF	21601288	2
B02938_7	B02938	7	EF	EF	17959146	2
A02946_7	A02946	7	EF	EF	17302300	2
C02557_21	C02557	21	EF	BL	21434194	2
B02640_7	B02640	7	BL	BL	23355112	2
C02631_7	C02631	7	EF	BL	17282668	2
B02615_7	B02615	7	BB	BL	17415618	2
C02674_21	C02674	21	EF	EF	20002950	2
A02823_7	A02823	7	EF	BL	22160846	2
C02757_7	C02757	7	BL	EF	18967830	2
B02738_7	B02738	7	BL	BL	22604726	2
B02717_7	B02717	7	EF	EF	22594866	2
B02699_7	B02699	7	BB	BB	20116828	2
A02715_7	A02715	7	BL	EF	21333534	2
B02584_7	B02584	7	BB	BB	21335160	2
C02675_7	C02675	7	BL	EF	18801690	2
B02108_7	B02108	7	BL	BL	18946438	2
B02079_7	B02079	7	BL	BL	22160132	2
B02319_7	B02319	7	BL	BL	19221638	2
C02291_7	C02291	7	BB	BB	19067748	2
A02024_7	A02024	7	EF	EF	18608300	2
C02277_7	C02277	7	BL	BL	20770912	2
B02011_7	B02011	7	BB	BL	17084582	2
C01204_4	C01204	4	BB	BL	22161286	1
C02141_7	C02141	7	BL	BL	21512876	2
B02169_7	B02169	7	BL	BL	20994722	2
C02127_7	C02127	7	EF	EF	18298630	2
B01191_8	B01191	8	BB	BB	24784528	2
A01136_7	A01136	7	EF	BL	20930224	2
B01122_7	B01122	7	EF	EF	18906936	2
A01401_7	A01401	7	BL	BL	19079848	2
B01099_7	B01099	7	BL	BL	17217318	2
B01196_4	B01196	4	BB	BL	19889100	1
B00986_7	B00986	7	BL	BL	19617294	2
B01356_7	B01356	7	EF	EF	23035982	2
B01361_7	B01361	7	BL	BL	17579912	2
B01294_7	B01294	7	BL	BL	19285276	2
B01090_7	B01090	7	EF	BL	20785922	2
A01317_7	A01317	7	BL	BL	21640982	2
B01349_7	B01349	7	BL	BL	17542664	2
B01125_21	B01125	21	BL	BL	18461038	2
B00266_21	B00266	21	BL	BL	21228454	2
B00552_5	B00552	5	BL	BL	19856582	2
A00519_7	A00519	7	BL	BL	23339306	2
A00256_14	A00256	14	BL	BL	19430494	2
B00506_7	B00506	7	BL	BL	17521694	2
C01049_7	C01049	7	BL	BL	22018538	2
A00949_21	A00949	21	EF	EF	20549934	2
B01194_4	B01194	4	BB	BL	16099962	1
B00916_4	B00916	4	BB	BB	17749078	1
B01038_7	B01038	7	BL	BL	20279616	2
A01018_7	A01018	7	BL	BL	20407028	2
B00269_7	B00269	7	EF	EF	18672354	2
A00156_7	A00156	7	BB	BL	20027134	2
B00569_7	B00569	7	BL	EF	24729960	2
A00960_7	A00960	7	EF	EF	19945988	2
B00537_4	B00537	4	BB	BB	15365406	1
B00990_7	B00990	7	BL	EF	20293752	2
A00544_7	A00544	7	BL	EF	20178390	2
B03912_7	B03912	7	BL	BL	19554838	2
B03889_7	B03889	7	BL	EF	23221806	2
B03906_7	B03906	7	BL	BL	23198988	2
B01189_7	B01189	7	BB	EF	22952446	2
B00236_4	B00236	4	BB	BB	16067866	1
B00546_7	B00546	7	BL	BL	22715476	2
A00259_7	A00259	7	BL	BL	26660296	2
B00234_7	B00234	7	BL	BL	29777078	2
B00224_4	B00224	4	BB	BL	14709854	1
A00190_4	A00190	4	BB	BB	18800516	1
B03907_7	B03907	7	BB	BB	20121682	2
B03931_7	B03931	7	BL	BL	19150940	2
B03925_7	B03925	7	BL	BL	24893252	2
B03940_7	B03940	7	BL	BL	22034370	2
B03921_7	B03921	7	BB	BB	20641430	2
B03922_7	B03922	7	BB	BB	24398298	2
B03809_7	B03809	7	BB	BB	21109350	2
B03841_T2_7	B03841_T2	7	EF	BL	23308222	2
B03841_T1_7	B03841_T1	7	BL	BL	19813980	2
B03827_7	B03827	7	EF	EF	768618	2
B03794_7	B03794	7	BB	BB	25501634	2
B03829_7	B03829	7	BL	BL	23222882	2
B03904_7	B03904	7	BL	BL	26327560	2
B03885_7	B03885	7	EF	EF	23279446	2
B03782_7	B03782	7	BL	BL	21510598	2
B03880_7	B03880	7	BL	BL	21489114	2
B03887_7	B03887	7	BB	BB	23619286	2
B03872_7	B03872	7	BL	BL	22977630	2
B03843_7	B03843	7	BL	EF	30030674	2
B03896_7	B03896	7	BL	BL	20297592	2
B03852_7	B03852	7	EF	EF	20726156	2
B03697_7	B03697	7	BL	BL	22134246	2
B03875_7	B03875	7	BB	BB	25864890	2
B03777_7	B03777	7	BL	BL	25131540	2
B03786_7	B03786	7	BL	BL	22629708	2
B03747_7	B03747	7	BL	BL	20969066	2
B03732_7	B03732	7	BL	BL	23370598	2
B03723_7	B03723	7	BL	BL	19485684	2
B03816_T1_7	B03816_T1	7	EF	EF	22177434	2
B03844_7	B03844	7	BB	BB	23865284	2
B03559_7	B03559	7	EF	EF	17189480	2
B03806_7	B03806	7	BL	BL	24670280	2
B03798_7	B03798	7	BL	BL	18007860	2
B03753_7	B03753	7	BB	BB	25288358	2
B03793_7	B03793	7	BB	BB	19402748	2
B03776_7	B03776	7	EF	EF	22505692	2
B03766_7	B03766	7	BB	BB	21239512	2
B03763_7	B03763	7	BB	BB	21612190	2
B03698_7	B03698	7	BL	BL	19950780	2
B03725_7	B03725	7	BL	BL	20812560	2
B03754_7	B03754	7	EF	EF	20186824	2
B03755_7	B03755	7	BB	BL	26776588	2
B03761_7	B03761	7	BL	BL	21547656	2
B03769_7	B03769	7	EF	EF	19998760	2
B03717_7	B03717	7	BL	EF	20995062	2
A03026_7	A03026	7	BB	BB	13596726	1
B02932_7	B02932	7	EF	EF	16144794	1
B02939_7	B02939	7	BB	BB	16071816	1
B02935_7	B02935	7	BL	BL	13385812	1
B02885_7	B02885	7	BB	BB	14834994	1
B02752_7	B02752	7	BL	BL	16710652	1
B02741_7	B02741	7	BB	BB	17068566	1
B02697_7	B02697	7	BB	BB	16399364	1
B02639_T1_7	B02639_T1	7	BB	BB	14126498	1
B02861_7	B02861	7	BL	BL	17613418	1
B02832_7	B02832	7	EF	EF	14736786	1
B02785_7	B02785	7	BL	BL	17547768	1
B02821_7	B02821	7	BL	BL	14171352	1
B02813_7	B02813	7	BL	EF	17377776	1
B02657_7	B02657	7	BL	BL	17559800	1
B02765_7	B02765	7	EF	EF	21075278	1
B02780_7	B02780	7	EF	EF	20998606	1
B02714_7	B02714	7	EF	EF	21053306	1
B02739_7	B02739	7	BL	BL	15716068	1
B02429_7	B02429	7	BL	BL	18801552	1
C02438_7	C02438	7	BL	BL	17978136	1
B02320_T2_21	B02320_T2	21	BL	BL	17146448	1
B02320_T1_21	B02320_T1	21	BL	BL	13429290	1
B02448_7	B02448	7	BL	BL	17237444	1
C02411_7	C02411	7	EF	EF	18458404	1
B02528_7	B02528	7	BL	BL	19206220	1
B02447_7	B02447	7	BB	BB	13325962	1
B02610_7	B02610	7	BL	BL	15531746	1
C02526_7	C02526	7	BB	BB	16412986	1
C02497_7	C02497	7	EF	EF	20403158	1
B02306_7	B02306	7	BB	BL	19738408	1
B02486_7	B02486	7	BL	BL	16893928	1
B02493_7	B02493	7	EF	EF	21578986	1
C01478_21	C01478	21	BL	BL	17258782	1
B00145_4	B00145	4	BB	BL	19425268	1
B01421_7	B01421	7	EF	EF	16675872	1
B02322_7	B02322	7	BL	BL	19920786	1
C02130_7	C02130	7	BL	BL	17664746	1
B01218_7	B01218	7	BL	BL	16705630	1
B01787_T1_7	B01787_T1	7	EF	EF	20668104	1
B01773_7	B01773	7	BB	BL	18564574	1
B01729_7	B01729	7	BL	BL	15820512	1
B01668_7	B01668	7	BL	BL	19833036	1
B02842_7	B02842	7	BL	BL	16300730	1
C01843_7	C01843	7	BL	EF	15337100	1
B02693_7	B02693	7	BL	BL	19036980	1
C01750_7	C01750	7	BL	BL	14902814	1
B01787_T2_7	B01787_T2	7	EF	EF	20030434	1
B01830_21	B01830	21	BL	EF	16852622	1
B01438_7	B01438	7	BB	BB	17890214	1
B02639_T2_7	B02639_T2	7	BB	BB	17629264	1
C01658_7	C01658	7	EF	EF	21035340	1
B02607_7	B02607	7	BL	BL	19218250	1
B02218_7	B02218	7	EF	EF	15237232	1
C02058_21	C02058	21	EF	EF	16288294	1
C02058_7	C02058	7	EF	EF	16288294	1
B00057_4	B00057	4	BL	BL	17992118	1
B00153_4	B00153	4	BB	BB	15592186	1
C02552_7	C02552	7	BB	BB	16976014	1
C02471_7	C02471	7	BL	BL	16294484	1
B00090_4	B00090	4	BB	BB	17586236	1
B02382_21	B02382	21	BL	BL	24600150	1
B01714_7	B01714	7	EF	EF	19206184	1
B00064_4	B00064	4	BB	BB	20469084	1
B01417_21	B01417	21	EF	BL	14371484	1
A01162_21	A01162	21	BB	BB	17093866	1
B01891_21	B01891	21	EF	EF	19623640	1
C01916_21	C01916	21	BL	BL	24010818	1
A01812_7	A01812	7	BL	BL	11512720	1
B01799_7	B01799	7	BL	BL	14196658	1
B01710_21	B01710	21	EF	BL	22389250	1
B00046_4	B00046	4	BB	BB	18835766	1
S11_4	S11	4	BB	BB	15186468	1
B01771_7	B01771	7	BL	BL	19678688	1
C01750_4	C01750	4	BL	BL	14902814	1
B01710_7	B01710	7	EF	BL	22389250	1
C02377_7	C02377	7	BL	BL	19498742	1
B02358_7	B02358	7	BL	BL	23086484	1
B02369_7	B02369	7	BB	BL	20492736	1
B02200_7	B02200	7	BL	BL	16542566	1
B02382_7	B02382	7	BL	BL	24600150	1
A00525_4	A00525	4	BL	BL	19967816	2
B02457_21	B02457	21	BL	BL	19807850	1
C02406_7	C02406	7	BL	BL	19784330	1
B02329_7	B02329	7	BL	BL	24240522	1
B02401_7	B02401	7	BB	BB	13993196	1
B02416_7	B02416	7	BB	BB	18052562	1
B02287_21	B02287	21	BL	EF	19945004	1
C02061_21	C02061	21	BL	BL	21401426	1
A02193_7	A02193	7	BB	BB	26853258	1
B01851_7	B01851	7	BB	BL	16764754	1
C01749_21	C01749	21	BL	BL	21074832	1
C01697_21	C01697	21	EF	EF	27908882	1
C01873_21	C01873	21	EF	EF	19873848	1
A01812_21	A01812	21	BL	BL	11512720	1
B01714_21	B01714	21	EF	EF	19206184	1
A01910_7	A01910	7	EF	EF	18313120	1
B00563_4	B00563	4	BL	BL	18697900	2
B01944_7	B01944	7	BB	BB	17991750	1
C01873_7	C01873	7	EF	EF	19873848	1
B01670_7	B01670	7	BL	BL	15775698	1
C01485_21	C01485	21	EF	BL	19532412	1
B01627_7	B01627	7	EF	EF	20118798	1
C01531_7	C01531	7	BL	BL	16676604	1
B01791_7	B01791	7	BB	BL	17123236	1
A01763_7	A01763	7	BL	BL	17686464	1
B01497_7	B01497	7	BL	BL	18812110	1
B02537_4	B02537	4	BL	EF	21959476	2
B01786_7	B01786	7	EF	EF	18995256	1
C01749_7	C01749	7	BL	BL	21074832	1
C01697_7	C01697	7	EF	EF	27908882	1
B01416_7	B01416	7	BB	BB	14379112	1
A00256_4	A00256	4	BL	BL	19430494	2
B01117_4	B01117	4	BL	BL	19784976	2
C01288_7	C01288	7	BL	BL	16848628	1
B00546_4	B00546	4	BL	BL	22715476	2
C01485_7	C01485	7	EF	BL	19532412	1
A01162_7	A01162	7	BB	BB	17093866	1
B01626_7	B01626	7	BL	BL	17700430	1
C02061_4	C02061	4	BL	BL	21401426	1
C01447_T1_21	C01447_T1	21	BL	EF	25265870	1
B02243_7	B02243	7	BL	EF	18685442	1
B02075_7	B02075	7	BL	BL	18063430	1
A01963_4	A01963	4	BB	BB	23185922	1
B02358_4	B02358	4	BL	BL	23086484	1
B02540_7	B02540	7	BL	EF	25359798	1
C02516_7	C02516	7	BB	BB	15856014	1
C02514_7	C02514	7	EF	EF	16710688	1
C02391_7	C02391	7	EF	EF	16111042	1
C02353_7	C02353	7	BL	BL	17963338	1
C02755_7	C02755	7	BB	EF	14416540	1
A02767_7	A02767	7	BL	EF	21350818	1
C02695_7	C02695	7	BL	EF	16210096	1
B02724_7	B02724	7	BB	BB	20999880	1
C01531_4	C01531	4	BL	BL	16676604	1
C02649_7	C02649	7	EF	EF	18471806	1
C02634_7	C02634	7	EF	EF	19095940	1
C02548_7	C02548	7	EF	EF	19225876	1
C02571_7	C02571	7	BL	EF	17219198	1
C02892_7	C02892	7	BL	EF	20013764	1
C02131_7	C02131	7	BL	EF	18221502	1
C02097_7	C02097	7	EF	EF	21861186	1
A01963_7	A01963	7	BB	BB	23185922	1
C01916_7	C01916	7	BL	BL	24010818	1
B01948_7	B01948	7	BL	BL	21430886	1
C01846_21	C01846	21	BL	EF	21353386	1
C02331_7	C02331	7	BL	BL	14562978	1
B01813_4	B01813	4	BL	BL	23826052	1
B02263_7	B02263	7	EF	EF	26772166	1
B01423_7	B01423	7	BL	BL	26946742	1
C02294_T2_7	C02294_T2	7	BB	BB	22960984	1
C02294_T1_7	C02294_T1	7	BB	BB	17952248	1
C02180_7	C02180	7	EF	EF	25546676	1
C02186_7	C02186	7	EF	EF	16259862	1
C02143_7	C02143	7	BB	BB	21095732	1
A01910_4	A01910	4	EF	EF	18313120	1
B02540_21	B02540	21	BL	EF	25359798	1
B02273_7	B02273	7	BL	EF	16598348	1
B02588_21	B02588	21	EF	EF	32380788	1
B01798_4	B01798	4	BL	BL	15758724	1
B02542_21	B02542	21	EF	EF	24152934	1
B02724_21	B02724	21	BB	BB	20999880	1
B02588_7	B02588	7	EF	EF	32380788	1
B02720_21	B02720	21	BB	BB	20683654	1
B01539_4	B01539	4	BL	BL	16175344	1
B02273_21	B02273	21	BL	EF	16598348	1
B02720_7	B02720	7	BB	BB	20683654	1
B01423_21	B01423	21	BL	BL	26946742	1
C01447_T1_7	C01447_T1	7	BL	EF	25265870	1
B01497_4	B01497	4	BL	BL	18812110	1
B02286_4	B02286	4	BL	BL	20322966	1
B02542_7	B02542	7	EF	EF	24152934	1
B01423_4	B01423	4	BL	BL	26946742	1
C02097_21	C02097	21	EF	EF	21861186	1
B02249_7	B02249	7	BL	BL	17743056	1
B02257_7	B02257	7	BL	EF	14213640	1
B02317_7	B02317	7	BL	EF	18180838	1
B02258_4	B02258	4	BL	BL	16963522	1
B02249_21	B02249	21	BL	BL	17743056	1
B02317_21	B02317	21	BL	EF	18180838	1
B02211_21	B02211	21	BL	BL	19001834	1
B02257_21	B02257	21	BL	EF	14213640	1
B02258_21	B02258	21	BL	BL	16963522	1
B02258_7	B02258	7	BL	BL	16963522	1
B01782_21	B01782	21	BB	BB	14941830	1
B01829_7	B01829	7	EF	EF	16725052	1
B01797_4	B01797	4	BL	EF	16298014	1
B01782_7	B01782	7	BB	BB	14941830	1
B01775_7	B01775	7	EF	EF	17459416	1
B01797_7	B01797	7	BL	EF	16298014	1
C01994_4	C01994	4	BL	BL	17370176	1
B02147_4	B02147	4	BB	BL	16619568	1
B02118_4	B02118	4	BL	BL	19294460	1
B02211_7	B02211	7	BL	BL	19001834	1
A02133_4	A02133	4	BL	BL	15729246	1
C01844_4	C01844	4	BL	BL	14922368	1
B01956_4	B01956	4	BB	BB	15363036	1
B01847_4	B01847	4	BL	BL	14572560	1
B01829_21	B01829	21	EF	EF	16725052	1
B01775_21	B01775	21	EF	EF	17459416	1
B01797_21	B01797	21	BL	EF	16298014	1
C01994_7	C01994	7	BL	BL	17370176	1
A01805_4	A01805	4	BB	BL	12376190	1
C01994_21	C01994	21	BL	BL	17370176	1
C02062_7	C02062	7	BL	BL	19418784	1
A01678_4	A01678	4	BL	BL	20687938	1
C02062_21	C02062	21	BL	BL	19418784	1
C01387_7	C01387	7	BL	EF	21028974	1
C01991_7	C01991	7	BL	BL	16337068	1
C01752_4	C01752	4	BL	EF	18043862	1
C01991_21	C01991	21	BL	BL	16337068	1
C01962_7	C01962	7	BB	BB	14715212	1
B01635_4	B01635	4	BB	BB	15784410	1
C01962_21	C01962	21	BB	BB	14715212	1
C01871_7	C01871	7	BL	BL	16845244	1
B01633_4	B01633	4	BL	BL	18465238	1
C01871_21	C01871	21	BL	BL	16845244	1
C01758_7	C01758	7	BB	BB	16554320	1
B01543_4	B01543	4	BL	BL	18419474	1
C01758_21	C01758	21	BB	BB	16554320	1
B02156_7	B02156	7	BL	BL	19204896	1
B01540_4	B01540	4	BL	BL	16801158	1
B02156_21	B02156	21	BL	BL	19204896	1
B02147_7	B02147	7	BB	BL	16619568	1
A01763_4	A01763	4	BL	BL	17686464	1
B02147_21	B02147	21	BB	BL	16619568	1
B02118_7	B02118	7	BL	BL	19294460	1
B01409_4	B01409	4	BL	BL	26233360	1
B02118_21	B02118	21	BL	BL	19294460	1
A02133_7	A02133	7	BL	BL	15729246	1
B01339_4	B01339	4	BL	BL	13974130	1
A02133_21	A02133	21	BL	BL	15729246	1
B01610_7	B01610	7	BB	BB	15669302	1
B01299_4	B01299	4	BL	BL	11592200	1
B01610_21	B01610	21	BB	BB	15669302	1
B01409_7	B01409	7	BL	BL	26233360	1
B01284_7	B01284	7	BL	BL	12937958	1
B01247_21	B01247	21	BL	BL	13140170	1
A00502_7	A00502	7	BB	BB	16794516	1
B01373_4	B01373	4	BL	BL	15183722	1
A00502_21	A00502	21	BB	BB	16794516	1
C01917_7	C01917	7	BL	BL	8706690	1
C01070_4	C01070	4	BL	BL	22925330	1
C01917_21	C01917	21	BL	BL	8706690	1
C01915_7	C01915	7	BL	BL	17996586	1
B01364_4	B01364	4	BL	BL	18076752	1
C01915_21	C01915	21	BL	BL	17996586	1
C01990_7	C01990	7	BL	EF	16045900	1
B01277_4	B01277	4	BL	BL	20257902	1
C01990_21	C01990	21	BL	EF	16045900	1
C01929_7	C01929	7	BL	EF	21613700	1
C01381_4	C01381	4	BL	BL	18394240	1
C01929_21	C01929	21	BL	EF	21613700	1
B01261_4	B01261	4	BL	BL	15837130	1
C01840_21	C01840	21	BL	BL	18911878	1
C01839_7	C01839	7	BL	BL	17648694	1
B01265_4	B01265	4	BL	BL	18845344	1
C01839_21	C01839	21	BL	BL	17648694	1
C01844_7	C01844	7	BL	BL	14922368	1
B01235_4	B01235	4	BL	BL	21382546	1
C01844_21	C01844	21	BL	BL	14922368	1
C01841_7	C01841	7	BL	EF	15879788	1
A00995_4	A00995	4	BL	BL	16557318	1
C01841_21	C01841	21	BL	EF	15879788	1
C01840_7	C01840	7	BL	BL	18911878	1
B01719_21	B01719	21	BL	BL	21305328	1
C01832_7	C01832	7	BL	EF	16977372	1
B00917_4	B00917	4	BL	BL	12246702	1
C01832_21	C01832	21	BL	EF	16977372	1
C01752_7	C01752	7	BL	EF	18043862	1
B01956_7	B01956	7	BB	BB	15363036	1
A00576_4	A00576	4	BL	BL	15591336	1
B01956_21	B01956	21	BB	BB	15363036	1
B01847_7	B01847	7	BL	BL	14572560	1
A00570_4	A00570	4	BL	BL	16352068	1
B01847_21	B01847	21	BL	BL	14572560	1
A01761_7	A01761	7	BL	BL	20912314	1
A01761_21	A01761	21	BL	BL	20912314	1
A01921_7	A01921	7	EF	EF	15427588	1
B00560_4	B00560	4	BL	BL	16257070	1
A01921_21	A01921	21	EF	EF	15427588	1
A01805_7	A01805	7	BB	BL	12376190	1
A00541_4	A00541	4	BL	BL	18094604	1
A01805_21	A01805	21	BB	BL	12376190	1
C01654_21	C01654	21	BB	BL	22088078	1
C01654_7	C01654	7	BB	BL	22088078	1
B00119_4	B00119	4	BL	BL	18500802	1
C01690_21	C01690	21	BL	BL	17945414	1
C01690_7	C01690	7	BL	BL	17945414	1
B00099_4	B00099	4	BL	BL	16781080	1
A01678_21	A01678	21	BL	BL	20687938	1
A01678_7	A01678	7	BL	BL	20687938	1
B00070_4	B00070	4	BL	BL	20077142	1
C01447_T2_21	C01447_T2	21	BL	EF	15669554	1
C01753_7	C01753	7	BL	BL	20231484	1
C01447_T2_7	C01447_T2	7	BL	EF	15669554	1
B00013_4	B00013	4	BL	BL	18140456	1
S41_4	S41	4	BL	BL	19106320	1
C01696_7	C01696	7	EF	EF	18082698	1
S1_4	S1	4	BL	BL	19239968	1
C01560_7	C01560	7	BL	BL	18084262	1
B01616_7	B01616	7	BL	BL	16342344	1
515126_4	515126	4	BL	BL	30175920	1
B01616_21	B01616	21	BL	BL	16342344	1
B01572_7	B01572	7	EF	EF	19037972	1
514123_4	514123	4	BL	BL	29987768	1
514124_4	514124	4	BL	BL	13505238	1
B01719_7	B01719	7	BL	BL	21305328	1
B02498_4	B02498	4	EF	EF	21846652	2
B01572_21	B01572	21	EF	EF	19037972	1
B01716_7	B01716	7	EF	EF	25497070	1
B01664_7	B01664	7	BL	BL	16117160	1
B02479_4	B02479	4	BL	BL	16842008	2
B01664_21	B01664	21	BL	BL	16117160	1
B01635_7	B01635	7	BB	BB	15784410	1
C01843_4	C01843	4	BL	EF	15337100	1
B01635_21	B01635	21	BB	BB	15784410	1
B01633_7	B01633	7	BL	BL	18465238	1
B00141_4	B00141	4	BL	BL	18732158	2
B01633_21	B01633	21	BL	BL	18465238	1
B02256_4	B02256	4	BL	EF	18559408	2
B01543_7	B01543	7	BL	BL	18419474	1
B01421_4	B01421	4	EF	EF	16675872	1
B01543_21	B01543	21	BL	BL	18419474	1
B01540_7	B01540	7	BL	BL	16801158	1
A00913_4	A00913	4	EF	EF	16439642	2
B01540_21	B01540	21	BL	BL	16801158	1
B01406_7	B01406	7	BL	BL	19289102	1
A01016_4	A01016	4	EF	EF	25193490	2
B01406_21	B01406	21	BL	BL	19289102	1
A02085_4	A02085	4	EF	EF	18998344	2
A01569_7	A01569	7	BL	BL	18624826	1
C01512_4	C01512	4	EF	EF	17845578	1
B01771_4	B01771	4	BL	BL	19678688	1
B02287_4	B02287	4	BL	EF	19945004	1
B01375_7	B01375	7	BB	BL	13382692	1
B01417_4	B01417	4	EF	BL	14371484	1
B01368_7	B01368	7	BL	BL	14482084	1
B01339_7	B01339	7	BL	BL	13974130	1
C01846_4	C01846	4	BL	EF	21353386	1
B01299_7	B01299	7	BL	BL	11592200	1
B01891_4	B01891	4	EF	EF	19623640	1
B02720_4	B02720	4	BB	BB	20683654	1
B01277_21	B01277	21	BL	BL	20257902	1
B01247_7	B01247	7	BL	BL	13140170	1
B02273_4	B02273	4	BL	EF	16598348	1
B01234_7	B01234	7	EF	EF	17256748	1
B01128_7	B01128	7	BB	BB	13259582	1
B00235_7	B00235	7	BL	BL	13305560	1
B00235_21	B00235	21	BL	BL	13305560	1
B01413_21	B01413	21	BL	BL	13621404	1
B01375_21	B01375	21	BB	BL	13382692	1
B01284_21	B01284	21	BL	BL	12937958	1
B01364_21	B01364	21	BL	BL	18076752	1
C01381_21	C01381	21	BL	BL	18394240	1
C01442_7	C01442	7	BL	EF	15873738	1
B02588_4	B02588	4	EF	EF	32380788	1
B02540_4	B02540	4	BL	EF	25359798	1
B01339_21	B01339	21	BL	BL	13974130	1
B01413_7	B01413	7	BL	BL	13621404	1
B02542_4	B02542	4	EF	EF	24152934	1
B01408_7	B01408	7	EF	EF	16381644	1
B01299_21	B01299	21	BL	BL	11592200	1
C01442_21	C01442	21	BL	EF	15873738	1
B01373_21	B01373	21	BL	BL	15183722	1
B01409_21	B01409	21	BL	BL	26233360	1
C01387_21	C01387	21	BL	EF	21028974	1
B02249_4	B02249	4	BL	BL	17743056	1
B01373_7	B01373	7	BL	BL	15183722	1
B01829_4	B01829	4	EF	EF	16725052	1
B01408_21	B01408	21	EF	EF	16381644	1
C01052_21	C01052	21	BL	BL	22097428	1
C01070_7	C01070	7	BL	BL	22925330	1
B01775_4	B01775	4	EF	EF	17459416	1
C01008_T1_7	C01008_T1	7	BB	BB	21082850	1
B02317_4	B02317	4	BL	EF	18180838	1
B02211_4	B02211	4	BL	BL	19001834	1
B02257_4	B02257	4	BL	EF	14213640	1
B00560_21	B00560	21	BL	BL	16257070	1
C01070_21	C01070	21	BL	BL	22925330	1
B00560_7	B00560	7	BL	BL	16257070	1
A00576_7	A00576	7	BL	BL	15591336	1
A00574_21	A00574	21	BL	EF	19666148	1
A00570_7	A00570	7	BL	BL	16352068	1
A00559_21	A00559	21	EF	EF	28477864	1
B01265_21	B01265	21	BL	BL	18845344	1
C01204_21	C01204	21	BB	BL	22161286	1
B01364_7	B01364	7	BL	BL	18076752	1
B01340_14	B01340	14	BB	BB	18199286	1
C02062_4	C02062	4	BL	BL	19418784	1
B01235_21	B01235	21	BL	BL	21382546	1
C01008_T2_7	C01008_T2	7	BB	BB	20222218	1
B01340_7	B01340	7	BB	BB	18199286	1
C01991_4	C01991	4	BL	BL	16337068	1
B01261_21	B01261	21	BL	BL	15837130	1
B01265_7	B01265	7	BL	BL	18845344	1
B01277_7	B01277	7	BL	BL	20257902	1
B01194_21	B01194	21	BB	BL	16099962	1
C01962_4	C01962	4	BB	BB	14715212	1
C01381_7	C01381	7	BL	BL	18394240	1
C01871_4	C01871	4	BL	BL	16845244	1
B01196_21	B01196	21	BB	BL	19889100	1
B01235_7	B01235	7	BL	BL	21382546	1
B01261_7	B01261	7	BL	BL	15837130	1
C01758_4	C01758	4	BB	BB	16554320	1
B02156_4	B02156	4	BL	BL	19204896	1
B01610_4	B01610	4	BB	BB	15669302	1
B01194_7	B01194	7	BB	BL	16099962	1
C01008_T2_21	C01008_T2	21	BB	BB	20222218	1
C01201_7	C01201	7	BL	BL	19668926	1
B01196_7	B01196	7	BB	BL	19889100	1
C01008_T1_21	C01008_T1	21	BB	BB	21082850	1
C01204_7	C01204	7	BB	BL	22161286	1
A00502_4	A00502	4	BB	BB	16794516	1
C01917_4	C01917	4	BL	BL	8706690	1
C01915_4	C01915	4	BL	BL	17996586	1
C01990_4	C01990	4	BL	EF	16045900	1
B01027_7	B01027	7	BL	BL	22310596	1
C01929_4	C01929	4	BL	EF	21613700	1
A01011_7	A01011	7	EF	EF	19423232	1
A00995_21	A00995	21	BL	BL	16557318	1
C01007_21	C01007	21	BL	BL	19175440	1
C01052_7	C01052	7	BL	BL	22097428	1
C01075_7	C01075	7	EF	EF	20329336	1
A00942_21	A00942	21	BL	BL	20622834	1
C01840_4	C01840	4	BL	BL	18911878	1
B00917_21	B00917	21	BL	BL	12246702	1
C01007_7	C01007	7	BL	BL	19175440	1
A00576_21	A00576	21	BL	BL	15591336	1
B01022_7	B01022	7	BL	BL	18018004	1
C01839_4	C01839	4	BL	BL	17648694	1
C01841_4	C01841	4	BL	EF	15879788	1
B01039_7	B01039	7	BL	BL	15787032	1
A00995_7	A00995	7	BL	BL	16557318	1
C01832_4	C01832	4	BL	EF	16977372	1
B00922_7	B00922	7	EF	EF	19007872	1
A00541_7	A00541	7	BL	BL	18094604	1
A01921_4	A01921	4	EF	EF	15427588	1
C01690_4	C01690	4	BL	BL	17945414	1
A00574_7	A00574	7	BL	EF	19666148	1
B00917_7	B00917	7	BL	BL	12246702	1
B00916_21	B00916	21	BB	BB	17749078	1
A00942_7	A00942	7	BL	BL	20622834	1
B00268_21	B00268	21	BL	BL	21994714	1
B00916_7	B00916	7	BB	BB	17749078	1
C01753_4	C01753	4	BL	BL	20231484	1
A00541_21	A00541	21	BL	BL	18094604	1
A00539_7	A00539	7	BL	EF	19501282	1
C01696_4	C01696	4	EF	EF	18082698	1
B01616_4	B01616	4	BL	BL	16342344	1
B01572_4	B01572	4	EF	EF	19037972	1
B00236_21	B00236	21	BB	BB	16067866	1
B00537_21	B00537	21	BB	BB	15365406	1
A00559_7	A00559	7	EF	EF	28477864	1
C01447_T2_4	C01447_T2	4	BL	EF	15669554	1
B00268_7	B00268	7	BL	BL	21994714	1
B01719_4	B01719	4	BL	BL	21305328	1
B01664_4	B01664	4	BL	BL	16117160	1
B00243_7	B00243	7	BL	EF	16818456	1
B00236_7	B00236	7	BB	BB	16067866	1
A01761_4	A01761	4	BL	BL	20912314	1
B00537_7	B00537	7	BB	BB	15365406	1
B00224_21	B00224	21	BB	BL	14709854	1
B00243_21	B00243	21	BL	EF	16818456	1
B01406_4	B01406	4	BL	BL	19289102	1
A00190_21	A00190	21	BB	BB	18800516	1
C01387_4	C01387	4	BL	EF	21028974	1
B00224_7	B00224	7	BB	BL	14709854	1
B01413_4	B01413	4	BL	BL	13621404	1
B01284_4	B01284	4	BL	BL	12937958	1
A00217_7	A00217	7	BL	BL	21092450	1
B01247_4	B01247	4	BL	BL	13140170	1
A00190_7	A00190	7	BB	BB	18800516	1
B00235_4	B00235	4	BL	BL	13305560	1
B00176_21	B00176	21	BL	EF	16463448	1
C01442_4	C01442	4	BL	EF	15873738	1
B00145_7	B00145	7	BB	BL	19425268	1
B01408_4	B01408	4	EF	EF	16381644	1
B00057_7	B00057	7	BL	BL	17992118	1
B00268_4	B00268	4	BL	BL	21994714	1
B00145_21	B00145	21	BB	BL	19425268	1
B00146_7	B00146	7	BL	BL	21959650	1
C01008_T2_4	C01008_T2	4	BB	BB	20222218	1
B00119_21	B00119	21	BL	BL	18500802	1
B00119_7	B00119	7	BL	BL	18500802	1
A00106_T2_21	A00106_T2	21	EF	EF	22527922	1
A00106_T1_21	A00106_T1	21	EF	EF	21914270	1
B00153_21	B00153	21	BB	BB	15592186	1
B00153_7	B00153	7	BB	BB	15592186	1
C01201_4	C01201	4	BL	BL	19668926	1
B00146_21	B00146	21	BL	BL	21959650	1
B00090_21	B00090	21	BB	BB	17586236	1
B00090_7	B00090	7	BB	BB	17586236	1
C01075_4	C01075	4	EF	EF	20329336	1
C01052_4	C01052	4	BL	BL	22097428	1
B00101_21	B00101	21	EF	BL	21511944	1
B00101_7	B00101	7	EF	BL	21511944	1
A00940_4	A00940	4	EF	EF	20300100	1
B00100_21	B00100	21	EF	BL	23836628	1
B00100_7	B00100	7	EF	BL	23836628	1
B00099_7	B00099	7	BL	BL	16781080	1
A01011_4	A01011	4	EF	EF	19423232	1
B00097_21	B00097	21	BB	EF	20129518	1
B00097_7	B00097	7	BB	EF	20129518	1
A00942_4	A00942	4	BL	BL	20622834	1
B00064_21	B00064	21	BB	BB	20469084	1
B00064_7	B00064	7	BB	BB	20469084	1
A00574_4	A00574	4	BL	EF	19666148	1
B00070_21	B00070	21	BL	BL	20077142	1
B00070_7	B00070	7	BL	BL	20077142	1
A00559_4	A00559	4	EF	EF	28477864	1
A00067_21	A00067	21	BL	EF	16244850	1
A00067_7	A00067	7	BL	EF	16244850	1
B00036_21	B00036	21	EF	EF	20624106	1
B00036_7	B00036	7	EF	EF	20624106	1
B00243_4	B00243	4	BL	EF	16818456	1
B00027_21	B00027	21	EF	EF	20305116	1
B00027_7	B00027	7	EF	EF	20305116	1
B00052_21	B00052	21	BL	BL	15151082	1
B00052_7	B00052	7	BL	BL	15151082	1
B00046_21	B00046	21	BB	BB	18835766	1
B00046_7	B00046	7	BB	BB	18835766	1
A00163_4	A00163	4	EF	BL	23779142	1
A00043_21	A00043	21	EF	EF	20016560	1
A00043_7	A00043	7	EF	EF	20016560	1
B00220_4	B00220	4	BL	BL	17562672	1
A00217_4	A00217	4	BL	BL	21092450	1
B00004_21	B00004	21	BL	EF	18096446	1
B00004_7	B00004	7	BL	EF	18096446	1
B00020_21	B00020	21	BB	BB	18141122	1
B00020_7	B00020	7	BB	BB	18141122	1
B00176_4	B00176	4	BL	EF	16463448	1
BBS0075_7	BBS0075	7	EF	EF	22975134	1
B00013_21	B00013	21	BL	BL	18140456	1
B00013_7	B00013	7	BL	BL	18140456	1
B00146_4	B00146	4	BL	BL	21959650	1
B00012_7	B00012	7	EF	EF	19974436	1
B00101_4	B00101	4	EF	BL	21511944	1
BBS0038_7	BBS0038	7	BL	BL	20514998	1
BBS0035_7	BBS0035	7	BL	EF	18939032	1
BBS0014_11	BBS0014	11	BB	BL	20275974	1
BBS0011_7	BBS0011	7	BL	BL	19992784	1
BBS0061_7	BBS0061	7	BL	BL	14571524	1
BBS0051_21	BBS0051	21	EF	EF	19193460	1
BBS0051_7	BBS0051	7	EF	EF	19193460	1
B00097_4	B00097	4	BB	EF	20129518	1
BBS0045_21	BBS0045	21	EF	BL	17849908	1
BBS0045_7	BBS0045	7	EF	BL	17849908	1
B00036_4	B00036	4	EF	EF	20624106	1
S44_7	S44	7	EF	EF	20020050	1
A00043_4	A00043	4	EF	EF	20016560	1
S39_7	S39	7	BL	EF	22302472	1
BBS0067_7	BBS0067	7	BL	BL	19019590	1
S37_T2_7	S37_T2	7	BL	BL	18931630	1
S37_T1_7	S37_T1	7	EF	EF	22246978	1
S34_7	S34	7	BB	BB	16546220	1
S33_7	S33	7	BL	BL	15400284	1
S8_21	S8	21	BL	BL	25387240	1
S7_7	S7	7	EF	EF	26364808	1
S6_7	S6	7	BL	EF	23683476	1
S4_7	S4	7	BL	BL	24846746	1
S3_7	S3	7	BL	EF	27810802	1
BBS0008_10	BBS0008	10	BB	BB	21978468	1
BBS0006_12	BBS0006	12	BL	BL	25296450	1
BBS0003_17	BBS0003	17	BL	BL	14354804	1
B00040_4	B00040	4	EF	BL	20942572	1
BBS0001_7	BBS0001	7	BL	BL	16851426	1
S23_7	S23	7	EF	BL	13752726	1
B00020_4	B00020	4	BB	BB	18141122	1
S20_7	S20	7	EF	BL	25009760	1
S19_7	S19	7	BL	BL	21789766	1
S16_7	S16	7	EF	EF	20173278	1
S13_7	S13	7	BL	BL	16351172	1
B00012_4	B00012	4	EF	EF	19974436	1
604136_14	604136	14	BL	BL	18890710	1
604136_11	604136	11	BL	BL	18890710	1
604136_10	604136	10	BL	BL	18890710	1
604136_7	604136	7	BL	BL	18890710	1
515127_7	515127	7	BL	EF	25957060	1
515126_21	515126	21	BL	BL	30175920	1
515126_11	515126	11	BL	BL	30175920	1
515126_10	515126	10	BL	BL	30175920	1
515126_7	515126	7	BL	BL	30175920	1
BBS0051_4	BBS0051	4	EF	EF	19193460	1
BBS0075_4	BBS0075	4	EF	EF	22975134	1
514123_14	514123	14	BL	BL	29987768	1
514123_12	514123	12	BL	BL	29987768	1
514123_7	514123	7	BL	BL	29987768	1
S21_4	S21	4	EF	EF	30381968	1
521130_21	521130	21	BL	BL	26380496	1
521130_12	521130	12	BL	BL	26380496	1
521130_10	521130	10	BL	BL	26380496	1
523133_4	523133	4	BL	EF	29028380	1
523133_13	523133	13	BL	EF	29028380	1
523133_11	523133	11	BL	EF	29028380	1
523133_9	523133	9	BL	EF	29028380	1
523133_7	523133	7	BL	EF	29028380	1
514124_8	514124	8	BL	BL	13505238	1
514124_7	514124	7	BL	BL	13505238	1
514124_6	514124	6	BL	BL	13505238	1
521130_4	521130	4	BL	BL	26380496	1
513122_21	513122	21	BL	BL	28414874	1
513122_12	513122	12	BL	BL	28414874	1
513122_10	513122	10	BL	BL	28414874	1
513122_6	513122	6	BL	BL	28414874	1
513122_4	513122	4	BL	BL	28414874	1
512120_21	512120	21	EF	EF	29071990	1
A01640_7	A01640	7	EF	EF	19226500	2
B01733_7	B01733	7	EF	EF	19759668	2
C01595_7	C01595	7	EF	EF	20013552	2
B03046_7	B03046	7	BB	BB	18561148	2
B02920_7	B02920	7	BB	BB	20826340	2
B02905_7	B02905	7	BL	EF	17825306	2
C02894_7	C02894	7	EF	EF	23295630	2
B02830_7	B02830	7	BB	BB	18049058	2
B02669_21	B02669	21	BB	BB	14419562	1
B02774_7	B02774	7	EF	EF	17496948	2
C01391_7	C01391	7	EF	EF	17131406	2
C02344_7	C02344	7	EF	EF	17631274	2
A01860_7	A01860	7	EF	EF	19325006	2
C01699_21	C01699	21	EF	EF	19214350	2
A01685_4	A01685	4	BB	BB	16552716	1
B01612_4	B01612	4	EF	EF	20875002	2
512120_12	512120	12	EF	EF	29071990	1
512120_9	512120	9	EF	EF	29071990	1
B01217_7	B01217	7	EF	EF	23398078	2
B01220_7	B01220	7	EF	EF	19145852	2
C01383_7	C01383	7	EF	EF	18108834	2
A01137_7	A01137	7	EF	EF	18993656	2
B01002_7	B01002	7	EF	EF	20545350	2
B00564_7	B00564	7	EF	EF	17185276	2
B00567_4	B00567	4	BL	EF	27429542	2
B00202_21	B00202	21	BL	BL	20365946	2
B00194_4	B00194	4	EF	EF	18506032	2
B02776_7	B02776	7	BB	BB	15195364	2
B02641_7	B02641	7	EF	EF	19332734	2
512120_7	512120	7	EF	EF	29071990	1
512120_4	512120	4	EF	EF	29071990	1
C02129_7	C02129	7	BL	EF	20801288	2
C03587_7	C03587	7	EF	EF	22991554	2
C03690_7	C03690	7	EF	EF	22794892	2
B03691_7	B03691	7	EF	EF	19214582	2
B03721_7	B03721	7	BL	EF	22394926	2
B03608_7	B03608	7	BL	EF	23365028	2
B03669_7	B03669	7	BB	BB	19082860	2
B03670_7	B03670	7	EF	EF	19433528	2
B03280_7	B03280	7	EF	BB	18346294	2
B03640_7	B03640	7	BL	EF	22716880	2
B03633_7	B03633	7	BL	EF	16952812	2
C03615_7	C03615	7	EF	EF	23229832	2
C02844_7	C02844	7	EF	EF	21425168	2
C02845_7	C02845	7	EF	EF	26216896	2
519128_21	519128	21	EF	EF	32493734	1
C02806_7	C02806	7	EF	EF	16854430	2
C02927_7	C02927	7	EF	EF	21616470	2
C02965_7	C02965	7	EF	EF	20982930	2
C02964_7	C02964	7	BL	EF	25205692	2
B02977_7	B02977	7	BB	EF	24258266	2
C02896_7	C02896	7	EF	EF	23942476	2
B02904_7	B02904	7	EF	EF	21719846	2
A02871_7	A02871	7	EF	EF	22414750	2
A02865_7	A02865	7	BL	EF	21005974	2
B02288_7	B02288	7	BL	BL	23689152	2
C02825_7	C02825	7	EF	EF	20037308	2
B02379_7	B02379	7	EF	EF	22208466	2
C02386_7	C02386	7	EF	EF	22598894	2
C02546_7	C02546	7	BL	EF	22085796	2
C02547_7	C02547	7	BL	EF	15907288	2
B02541_7	B02541	7	EF	EF	18996700	2
519128_18	519128	18	EF	EF	32493734	1
C02465_T2_7	C02465_T2	7	EF	EF	23788950	2
C02332_7	C02332	7	EF	EF	22638846	2
C02465_T1_7	C02465_T1	7	BL	EF	18334688	2
C02387_7	C02387	7	BL	EF	18833066	2
A02442_7	A02442	7	EF	EF	25013086	2
B02426_7	B02426	7	EF	EF	21662632	2
C02409_7	C02409	7	EF	EF	25109300	2
519128_14	519128	14	EF	EF	32493734	1
C01660_4	C01660	4	EF	EF	22106764	1
A01552_7	A01552	7	EF	EF	17898844	2
A01553_7	A01553	7	BL	EF	18853670	2
A01305_21	A01305	21	EF	EF	18302030	1
C01510_7	C01510	7	EF	EF	14375482	2
A01995_7	A01995	7	EF	EF	22302512	2
C01926_7	C01926	7	EF	EF	26233658	2
B01794_7	B01794	7	EF	EF	21595786	2
C01702_7	C01702	7	EF	EF	23070626	2
C01748_T1_7	C01748_T1	7	EF	EF	20870068	1
C01755_4	C01755	4	BL	EF	24196970	2
A00155_21	A00155	21	EF	EF	16420796	1
A01683_4	A01683	4	EF	EF	16621870	2
A01681_4	A01681	4	EF	EF	26256962	2
C01694_4	C01694	4	EF	EF	23937366	2
B01665_7	B01665	7	EF	EF	23853000	2
B01631_7	B01631	7	EF	EF	23061508	2
B01630_7	B01630	7	BL	EF	23003804	2
C03591_7	C03591	7	BB	BB	22424552	2
B03597_7	B03597	7	EF	EF	19697452	2
B03939_7	B03939	7	EF	EF	19343920	2
B03508_7	B03508	7	BL	EF	18530888	2
B03830_7	B03830	7	BL	BL	16716724	2
B03817_7	B03817	7	BB	BB	18303796	2
B03818_7	B03818	7	EF	EF	18137356	2
B03821_7	B03821	7	BL	BL	19012180	2
B03525_7	B03525	7	BL	EF	13370912	2
B03749_7	B03749	7	EF	EF	19493186	2
B03771_7	B03771	7	EF	EF	17976186	2
C03641_7	C03641	7	EF	EF	15534852	2
B03662_7	B03662	7	EF	EF	17953572	2
A03178_7	A03178	7	EF	EF	17792646	2
B03168_7	B03168	7	EF	EF	16407272	2
B03467_7	B03467	7	EF	EF	18471714	2
B03431_7	B03431	7	BB	BB	18329564	2
B03084_7	B03084	7	EF	EF	16280762	2
B03430_T1_7	B03430_T1	7	EF	EF	21234566	2
B03387_7	B03387	7	BL	EF	17125162	2
519128_12	519128	12	EF	EF	32493734	1
B03329_7	B03329	7	EF	EF	20235648	2
A03062_7	A03062	7	EF	EF	18524942	2
B03335_7	B03335	7	EF	EF	20408102	2
B03339_7	B03339	7	BL	EF	15398666	2
C03353_7	C03353	7	EF	EF	18520112	2
B03285_7	B03285	7	EF	EF	22144808	2
A03179_T2_7	A03179_T2	7	BL	BL	21795892	2
C03533_7	C03533	7	EF	EF	20306014	2
C03535_7	C03535	7	EF	EF	19854584	2
C03607_7	C03607	7	EF	EF	22092656	2
B03613_7	B03613	7	EF	EF	20924576	2
B03604_7	B03604	7	BB	EF	20308528	2
C03590_7	C03590	7	EF	EF	17824142	2
C03554_7	C03554	7	EF	EF	23116950	2
B03599_7	B03599	7	BB	BB	21649814	2
C03553_7	C03553	7	BL	BL	23272428	2
B03560_7	B03560	7	BL	EF	21356612	2
B03572_7	B03572	7	BL	BL	19980766	2
C03527_7	C03527	7	BB	BB	17281440	2
B03586_7	B03586	7	BL	EF	17902176	2
C03551_7	C03551	7	EF	EF	20456194	2
519128_7	519128	7	EF	EF	32493734	1
C03549_7	C03549	7	EF	EF	22280236	2
B02991_7	B02991	7	EF	EF	19618608	2
C03537_7	C03537	7	EF	EF	16872228	2
C03493_7	C03493	7	BL	EF	19054784	2
B03215_7	B03215	7	BB	BB	19744592	2
B03211_7	B03211	7	BB	BB	19630214	2
C03222_7	C03222	7	EF	EF	16861526	2
B03213_7	B03213	7	EF	EF	18760446	2
B03318_7	B03318	7	EF	EF	20359484	2
B03293_7	B03293	7	EF	EF	20881710	2
C03299_7	C03299	7	BB	BB	21060062	2
B03210_7	B03210	7	EF	EF	18265536	2
C03300_7	C03300	7	EF	EF	21822670	2
C03305_7	C03305	7	EF	EF	22154574	2
B03277_7	B03277	7	BL	EF	17827178	2
C03250_7	C03250	7	BL	EF	20567546	2
B03266_7	B03266	7	EF	EF	15029358	2
C03256_7	C03256	7	BL	BL	15288230	2
B03244_7	B03244	7	EF	EF	20837060	2
B03245_7	B03245	7	EF	EF	18837200	2
B02432_7	B02432	7	EF	EF	20624610	2
519128_4	519128	4	EF	EF	32493734	1
519129_21	519129	21	EF	EF	26867388	1
B00264_4	B00264	4	EF	EF	22641298	2
519129_14	519129	14	EF	EF	26867388	1
B00265_4	B00265	4	EF	EF	18956880	2
B00206_21	B00206	21	EF	EF	19840840	2
519129_12	519129	12	EF	EF	26867388	1
B00222_7	B00222	7	BL	EF	18385954	2
B00196_7	B00196	7	BL	EF	18384994	2
B00166_7	B00166	7	EF	EF	17682636	2
519129_7	519129	7	EF	EF	26867388	1
519129_4	519129	4	EF	EF	26867388	1
A00133_21	A00133	21	EF	EF	20615404	2
A00130_4	A00130	4	EF	EF	20144496	2
606141_12	606141	12	EF	EF	28505092	1
C03476_7	C03476	7	EF	EF	20582060	2
C03447_7	C03447	7	EF	EF	21059336	2
A03309_7	A03309	7	EF	EF	25452572	2
606141_10	606141	10	EF	EF	28505092	1
C03511_7	C03511	7	EF	EF	19473644	2
C03444_7	C03444	7	EF	EF	13889128	2
C03472_7	C03472	7	EF	EF	23585676	2
B03498_7	B03498	7	EF	EF	24134490	2
C03494_7	C03494	7	EF	EF	23182766	2
B03496_7	B03496	7	BL	EF	22102710	2
B03465_7	B03465	7	EF	EF	18437338	2
B03464_7	B03464	7	BB	BB	19170732	2
B03485_7	B03485	7	BL	EF	18396662	2
B03507_7	B03507	7	EF	EF	16120096	2
C03475_7	C03475	7	EF	EF	18661564	2
B03319_7	B03319	7	BL	EF	21317348	2
C03306_7	C03306	7	BL	EF	23177198	2
C03361_7	C03361	7	BB	BB	18633002	2
B03430_T2_7	B03430_T2	7	EF	EF	18997792	2
C03303_7	C03303	7	EF	EF	18907996	2
B03438_7	B03438	7	BB	EF	29391182	2
C03377_7	C03377	7	EF	EF	19383122	2
C03381_7	C03381	7	BB	BB	19022538	2
C03376_7	C03376	7	BL	EF	20459454	2
A03284_7	A03284	7	EF	EF	20152116	2
B03255_7	B03255	7	BB	EF	20672104	2
B03373_7	B03373	7	EF	EF	21951914	2
A03337_7	A03337	7	EF	EF	19054678	2
C03345_7	C03345	7	BB	BB	20001310	2
A03093_7	A03093	7	EF	EF	16256024	2
B03078_7	B03078	7	EF	EF	17251942	2
A03183_7	A03183	7	EF	EF	17285090	2
A03179_T1_7	A03179_T1	7	EF	EF	18646696	2
B03020_7	B03020	7	BB	BB	20259350	2
A03177_7	A03177	7	EF	EF	20348288	2
B03172_7	B03172	7	BL	EF	19899650	2
B03171_7	B03171	7	EF	EF	24116298	2
C03233_7	C03233	7	EF	EF	20213232	2
C03193_7	C03193	7	EF	EF	20267034	2
C03196_7	C03196	7	EF	EF	23107034	2
B03118_7	B03118	7	EF	EF	20263910	2
C03159_7	C03159	7	EF	EF	21405816	2
B03128_7	B03128	7	EF	EF	23081326	2
C03150_7	C03150	7	EF	EF	19391012	2
A03094_7	A03094	7	BL	EF	23514238	2
B03102_7	B03102	7	BL	BL	18755798	2
C02960_7	C02960	7	BB	BB	16640876	2
C03064_7	C03064	7	BL	BL	19099488	2
B03019_7	B03019	7	EF	EF	24463074	2
606141_8	606141	8	EF	EF	28505092	1
A02955_7	A02955	7	EF	EF	15269148	2
B03058_7	B03058	7	EF	EF	24574764	2
B03054_7	B03054	7	EF	EF	29722346	2
B03007_7	B03007	7	EF	EF	25971638	2
C03041_7	C03041	7	EF	EF	28161150	2
A03000_7	A03000	7	EF	EF	17810064	2
A03003_7	A03003	7	EF	EF	19597146	2
C02957_7	C02957	7	EF	EF	19541262	2
C03012_7	C03012	7	EF	EF	16253114	2
C03009_7	C03009	7	BL	EF	23935486	2
B02994_7	B02994	7	BB	EF	22565498	2
C02945_7	C02945	7	BB	BB	19374924	2
B02660_7	B02660	7	EF	EF	21492750	2
A02645_7	A02645	7	BB	EF	20232908	2
B02662_7	B02662	7	EF	EF	16022256	2
B02782_7	B02782	7	EF	EF	22874306	2
C02793_7	C02793	7	BL	EF	22296426	2
C02796_7	C02796	7	EF	EF	23267770	2
C02629_7	C02629	7	EF	EF	19694774	2
C02707_7	C02707	7	EF	EF	23816776	2
C02769_7	C02769	7	EF	EF	18427286	2
A02775_7	A02775	7	EF	EF	19042052	2
C02694_7	C02694	7	BL	EF	24032886	2
C02768_7	C02768	7	BL	EF	22426746	2
B02701_7	B02701	7	BB	BB	18651722	2
A02742_7	A02742	7	EF	EF	22944222	2
B02580_7	B02580	7	EF	EF	17270140	2
B02702_7	B02702	7	BB	BB	18982478	2
C02677_7	C02677	7	EF	EF	20239012	2
B02681_7	B02681	7	EF	EF	24047214	2
B02668_7	B02668	7	EF	EF	21705456	2
C01998_21	C01998	21	EF	EF	19573954	2
B02078_7	B02078	7	BL	EF	23507764	2
B02036_7	B02036	7	EF	EF	20318776	2
B01889_21	B01889	21	BB	BL	15379628	2
A02050_7	A02050	7	BL	BL	18410414	2
B02305_7	B02305	7	EF	EF	20642924	2
B02338_7	B02338	7	EF	EF	21885030	2
B02316_4	B02316	4	EF	EF	18811228	1
C02334_7	C02334	7	BL	EF	18595888	2
B02290_7	B02290	7	BL	BL	19381258	2
B02264_7	B02264	7	EF	EF	17472976	2
C02278_7	C02278	7	EF	EF	20764940	2
B02241_4	B02241	4	EF	EF	25077310	2
B02152_7	B02152	7	EF	EF	22565628	2
C02187_7	C02187	7	BB	BB	21003114	2
B02254_4	B02254	4	EF	EF	17332122	1
C02225_7	C02225	7	EF	EF	17548320	2
A02112_7	A02112	7	EF	EF	19710382	2
A02099_7	A02099	7	EF	EF	23006700	2
A02022_T1_7	A02022_T1	7	EF	EF	22040500	2
606141_7	606141	7	EF	EF	28505092	1
C01202_4	C01202	4	EF	EF	18519540	1
B01193_4	B01193	4	EF	EF	21964430	2
606141_4	606141	4	EF	EF	28505092	1
B01124_7	B01124	7	BB	BB	18827648	2
BBS0007_10	BBS0007	10	EF	EF	35863218	1
BBS0024_7	BBS0024	7	EF	EF	22920776	1
B01464_7	B01464	7	EF	EF	19271844	2
BBS0048_21	BBS0048	21	EF	EF	18789280	1
B01420_4	B01420	4	EF	EF	21031670	2
B01335_7	B01335	7	BL	EF	19905632	2
BBS0048_7	BBS0048	7	EF	EF	18789280	1
B01326_4	B01326	4	EF	EF	20178122	2
A01308_7	A01308	7	BB	BB	19817304	2
C01388_4	C01388	4	EF	EF	22437630	2
A01230_4	A01230	4	EF	EF	23235958	2
A01047_21	A01047	21	BB	BB	20112808	2
A01252_7	A01252	7	EF	EF	16822760	2
A01221_4	A01221	4	BB	BB	19591182	2
B00532_7	B00532	7	EF	EF	23746936	2
B00516_8	B00516	8	EF	EF	19750950	2
C01048_7	C01048	7	EF	EF	20522698	2
A01157_4	A01157	4	EF	EF	21922678	2
B01098_7	B01098	7	BB	BB	18896060	2
C01073_7	C01073	7	EF	EF	17808332	2
BBS0048_4	BBS0048	4	EF	EF	18789280	1
BBS0055_21	BBS0055	21	BB	BB	15730526	1
A01043_7	A01043	7	BL	EF	24267462	2
B00572_21	B00572	21	BL	EF	19904858	2
B00965_7	B00965	7	BL	EF	18967406	2
B001023_7	B001023	7	BB	BB	23101074	2
B00937_7	B00937	7	EF	EF	21138306	2
B00531_7	B00531	7	EF	EF	19841126	2
B03926_7	B03926	7	EF	EF	21832904	2
B03919_7	B03919	7	BB	EF	22298564	2
B03910_T1_7	B03910_T1	7	EF	EF	21793168	2
B03934_7	B03934	7	BL	EF	22472224	2
B01345_4	B01345	4	EF	EF	26849646	2
B01279_4	B01279	4	EF	EF	26379522	2
B03908_7	B03908	7	BB	BB	20510410	2
BBS0055_13	BBS0055	13	BB	BB	15730526	1
B00992_7	B00992	7	EF	EF	24172552	2
A00945_4	A00945	4	BB	EF	23817660	2
B03649_7	B03649	7	BB	EF	18847506	2
B03935_7	B03935	7	EF	EF	19229648	2
B03924_7	B03924	7	EF	EF	18536102	2
B03910_T2_7	B03910_T2	7	EF	EF	28037820	2
B03866_7	B03866	7	BB	EF	23814106	2
B03862_7	B03862	7	EF	EF	19934716	2
B03834_7	B03834	7	EF	EF	22454514	2
B03861_7	B03861	7	BL	EF	23348230	2
B03883_7	B03883	7	EF	EF	23892222	2
B03886_7	B03886	7	EF	EF	20618952	2
B03902_7	B03902	7	EF	EF	18905998	2
B03789_7	B03789	7	BL	EF	25029150	2
B03822_7	B03822	7	BL	BL	18845374	2
B03791_T2_7	B03791_T2	7	BL	EF	20694916	2
B03849_7	B03849	7	EF	EF	19341740	2
B03839_7	B03839	7	EF	EF	23511024	2
B03816_T2_7	B03816_T2	7	EF	EF	24356122	2
B03832_7	B03832	7	EF	EF	21683976	2
B03810_7	B03810	7	EF	EF	21853508	2
B03752_7	B03752	7	EF	EF	20982322	2
B03741_7	B03741	7	BL	EF	21370232	2
B03743_7	B03743	7	EF	EF	24710030	2
B03709_7	B03709	7	EF	EF	17725318	2
B03791_T1_7	B03791_T1	7	BL	EF	24899154	2
B03828_7	B03828	7	BB	BB	24533142	2
C03774_7	C03774	7	EF	EF	24287730	2
B03767_7	B03767	7	EF	EF	19290010	2
B03764_7	B03764	7	EF	EF	21987132	2
B03738_7	B03738	7	EF	EF	24902272	2
BBS0057_21	BBS0057	21	EF	EF	19870016	1
C03736_7	C03736	7	EF	EF	18451718	2
A03001_7	A03001	7	EF	EF	19719982	1
B02708_7	B02708	7	EF	EF	17408872	1
B02841_7	B02841	7	BB	EF	11654616	1
A02886_7	A02886	7	EF	EF	15661696	1
B02669_7	B02669	7	BB	BB	14419562	1
B02712_7	B02712	7	EF	EF	20780472	1
B02698_7	B02698	7	BL	EF	17323260	1
B02685_7	B02685	7	BL	EF	14197672	1
B02909_7	B02909	7	BL	EF	17370070	1
B02816_7	B02816	7	BB	BB	17170722	1
B02834_7	B02834	7	EF	EF	20046902	1
B02779_7	B02779	7	BL	EF	16956484	1
A02646_7	A02646	7	EF	EF	12759434	1
B02817_7	B02817	7	EF	EF	20142640	1
B02403_7	B02403	7	BL	EF	17548632	1
C02345_7	C02345	7	EF	EF	23003196	1
B02613_7	B02613	7	EF	EF	14709106	1
A02598_7	A02598	7	EF	EF	17134098	1
C02323_7	C02323	7	EF	EF	17165664	1
A02600_7	A02600	7	BB	BB	16468526	1
B02618_7	B02618	7	BL	EF	16573278	1
B02562_7	B02562	7	EF	EF	18181240	1
B02511_7	B02511	7	BB	BB	16515824	1
B01574_4	B01574	4	BB	BB	16513276	1
B01242_7	B01242	7	EF	EF	15449086	1
C01429_4	C01429	4	EF	EF	14982574	1
B01374_7	B01374	7	EF	EF	21960932	1
A01305_4	A01305	4	EF	EF	18302030	1
B02274_7	B02274	7	EF	EF	20916454	1
B02254_7	B02254	7	EF	EF	17332122	1
C01931_21	C01931	21	EF	EF	16832920	1
B02002_7	B02002	7	EF	EF	20392894	1
B02069_7	B02069	7	EF	EF	21467836	1
C01834_21	C01834	21	EF	EF	19230064	1
B01848_7	B01848	7	EF	EF	20470838	1
B01789_7	B01789	7	BB	BB	16302152	1
A01685_7	A01685	7	BB	BB	16552716	1
C01202_7	C01202	7	EF	EF	18519540	1
A02599_7	A02599	7	EF	EF	10327438	1
B02316_7	B02316	7	EF	EF	18811228	1
A00155_7	A00155	7	EF	EF	16420796	1
C01660_7	C01660	7	EF	EF	22106764	1
A02222_7	A02222	7	BL	BL	14071198	1
B02029_7	B02029	7	EF	EF	14850282	1
C02056_7	C02056	7	BL	EF	30749560	1
A01970_7	A01970	7	BL	EF	20244922	1
A02177_T2_7	A02177_T2	7	EF	EF	20439320	1
C01662_7	C01662	7	BB	BB	20504408	1
C01382_7	C01382	7	EF	EF	17825212	1
A01015_21	A01015	21	EF	EF	14355820	1
C01914_4	C01914	4	BB	BB	15597212	1
B01796_7	B01796	7	BL	EF	18126382	1
BBS0057_7	BBS0057	7	EF	EF	19870016	1
B02313_7	B02313	7	BL	EF	20104000	1
B02458_7	B02458	7	BL	EF	15914294	1
B02159_21	B02159	21	EF	EF	11628632	1
B02458_21	B02458	21	BL	EF	15914294	1
B02450_7	B02450	7	EF	EF	25470184	1
B02363_21	B02363	21	BB	EF	19816330	1
A02080_7	A02080	7	EF	EF	26958956	1
B02313_21	B02313	21	BL	EF	20104000	1
B02166_7	B02166	7	BL	EF	29220538	1
B02103_21	B02103	21	EF	EF	29220862	1
B01890_7	B01890	7	EF	EF	18629830	1
BBS0057_4	BBS0057	4	EF	EF	19870016	1
C02056_21	C02056	21	BL	EF	30749560	1
C01960_7	C01960	7	EF	EF	34750756	1
B01906_21	B01906	21	EF	EF	23842446	1
B02166_21	B02166	21	BL	EF	29220538	1
B02153_21	B02153	21	EF	EF	29349468	1
B01890_21	B01890	21	EF	EF	18629830	1
B02159_7	B02159	7	EF	EF	11628632	1
C02190_7	C02190	7	BL	EF	21640962	1
A02177_T1_7	A02177_T1	7	EF	EF	33039192	1
B02165_21	B02165	21	EF	EF	29227480	1
B02165_7	B02165	7	EF	EF	29227480	1
BBS0059_7	BBS0059	7	EF	EF	16938440	1
A01647_21	A01647	21	EF	EF	15595938	1
C01748_T2_21	C01748_T2	21	EF	EF	20356294	1
A01674_21	A01674	21	BB	BB	18106598	1
C01667_21	C01667	21	BB	BB	18100332	1
A01938_7	A01938	7	EF	EF	22958988	1
A01970_21	A01970	21	BL	EF	20244922	1
C01959_21	C01959	21	BB	BB	18202346	1
BBS0059_4	BBS0059	4	EF	EF	16938440	1
A01938_21	A01938	21	EF	EF	22958988	1
A01803_21	A01803	21	BL	EF	18939948	1
B01906_7	B01906	7	EF	EF	23842446	1
B01892_7	B01892	7	EF	EF	19303642	1
B01892_4	B01892	4	EF	EF	19303642	1
A01647_7	A01647	7	EF	EF	15595938	1
B01725_7	B01725	7	EF	EF	19614138	1
B01548_21	B01548	21	BL	BL	16331676	1
C01667_4	C01667	4	BB	BB	18100332	1
A01803_4	A01803	4	BL	EF	18939948	1
C01662_21	C01662	21	BB	BB	20504408	1
C01661_21	C01661	21	BL	BL	15170854	1
C01667_7	C01667	7	BB	BB	18100332	1
BBS0062_7	BBS0062	7	EF	EF	16562144	1
A01674_7	A01674	7	BB	BB	18106598	1
C01748_T2_4	C01748_T2	4	EF	EF	20356294	1
C01748_T1_4	C01748_T1	4	EF	EF	20870068	1
A01582_21	A01582	21	EF	EF	25091070	1
B01372_T2_7	B01372_T2	7	EF	EF	28096214	1
C01352_7	C01352	7	EF	EF	20398738	1
B01372_T1_7	B01372_T1	7	EF	EF	26471032	1
B01256_7	B01256	7	BB	EF	18961358	1
A01517_7	A01517	7	EF	EF	23908022	1
A01431_21	A01431	21	EF	EF	15035330	1
B01415_21	B01415	21	EF	EF	21119988	1
B01536_7	B01536	7	EF	EF	21560678	1
A01582_7	A01582	7	EF	EF	25091070	1
C01352_21	C01352	21	EF	EF	20398738	1
C01386_21	C01386	21	EF	EF	15860256	1
A01431_7	A01431	7	EF	EF	15035330	1
C01382_21	C01382	21	EF	EF	17825212	1
B01415_7	B01415	7	EF	EF	21119988	1
C01386_7	C01386	7	EF	EF	15860256	1
A02913_7	A02913	7	EF	EF	23180770	1
C02868_7	C02868	7	EF	EF	5012536	1
A02819_7	A02819	7	EF	EF	22265612	1
A02872_7	A02872	7	EF	EF	22711852	1
B02248_4	B02248	4	EF	EF	23603198	1
C01914_7	C01914	7	BB	BB	15597212	1
C02566_7	C02566	7	EF	EF	25135926	1
B02248_21	B02248	21	EF	EF	23603198	1
C02756_7	C02756	7	EF	EF	23887256	1
C02670_7	C02670	7	EF	EF	17487248	1
C02565_7	C02565	7	BL	EF	18998556	1
B01947_7	B01947	7	EF	EF	24805468	1
A01311_21	A01311	21	EF	EF	33667966	1
C02236_7	C02236	7	EF	EF	23020974	1
C02295_7	C02295	7	EF	EF	22284462	1
B02248_7	B02248	7	EF	EF	23603198	1
C02223_T2_7	C02223_T2	7	BB	BB	16301810	1
C02223_T1_7	C02223_T1	7	BB	BB	18335894	1
C02142_7	C02142	7	EF	EF	17200314	1
B02722_4	B02722	4	EF	EF	19173884	1
B02722_21	B02722	21	EF	EF	19173884	1
C01756_21	C01756	21	EF	EF	27068254	1
C01392_7	C01392	7	EF	EF	30286316	1
A01507_4	A01507	4	BL	BL	24403772	1
A01311_7	A01311	7	EF	EF	33667966	1
B02722_7	B02722	7	EF	EF	19173884	1
C01756_4	C01756	4	EF	EF	27068254	1
C01837_4	C01837	4	EF	BL	29847954	1
A01507_21	A01507	21	BL	BL	24403772	1
A01507_7	A01507	7	BL	BL	24403772	1
C01392_21	C01392	21	EF	EF	30286316	1
C01757_21	C01757	21	EF	EF	19165586	1
C01831_21	C01831	21	EF	EF	21949218	1
C01837_21	C01837	21	EF	BL	29847954	1
C01756_7	C01756	7	EF	EF	27068254	1
B02216_7	B02216	7	BL	BL	18851554	1
B02216_4	B02216	4	BL	BL	18851554	1
B02270_7	B02270	7	EF	EF	23864738	1
B02326_4	B02326	4	EF	EF	17681820	1
B02315_21	B02315	21	EF	EF	25067838	1
B02247_21	B02247	21	EF	EF	23305088	1
B02326_21	B02326	21	EF	EF	17681820	1
B02326_7	B02326	7	EF	EF	17681820	1
B02270_21	B02270	21	EF	EF	23864738	1
B02216_21	B02216	21	BL	BL	18851554	1
B02255_21	B02255	21	BB	EF	12939198	1
B02209_21	B02209	21	EF	EF	24514438	1
B02315_7	B02315	7	EF	EF	25067838	1
B02315_4	B02315	4	EF	EF	25067838	1
B02270_4	B02270	4	EF	EF	23864738	1
B02255_7	B02255	7	BB	EF	12939198	1
B02247_7	B02247	7	EF	EF	23305088	1
B02247_4	B02247	4	EF	EF	23305088	1
B02209_7	B02209	7	EF	EF	24514438	1
B02255_4	B02255	4	BB	EF	12939198	1
B02209_4	B02209	4	EF	EF	24514438	1
C02044_21	C02044	21	EF	EF	21540564	1
C02016_7	C02016	7	EF	EF	15873586	1
C02016_4	C02016	4	EF	EF	15873586	1
C02016_21	C02016	21	EF	EF	15873586	1
BBS0062_4	BBS0062	4	EF	EF	16562144	1
C02059_7	C02059	7	EF	EF	15077860	1
C02059_4	C02059	4	EF	EF	15077860	1
C02059_21	C02059	21	EF	EF	15077860	1
C02047_7	C02047	7	BB	BB	17084886	1
C02047_4	C02047	4	BB	BB	17084886	1
C02047_21	C02047	21	BB	BB	17084886	1
C02044_7	C02044	7	EF	EF	21540564	1
C02044_4	C02044	4	EF	EF	21540564	1
C01700_7	C01700	7	EF	EF	19125822	1
C01700_4	C01700	4	EF	EF	19125822	1
C01700_21	C01700	21	EF	EF	19125822	1
C01695_7	C01695	7	EF	EF	20777104	1
C01695_4	C01695	4	EF	EF	20777104	1
C01695_21	C01695	21	EF	EF	20777104	1
B02215_7	B02215	7	BL	EF	17697604	1
B02106_4	B02106	4	EF	EF	18605988	1
B02106_21	B02106	21	EF	EF	18605988	1
B02098_7	B02098	7	EF	EF	17885026	1
B02098_4	B02098	4	EF	EF	17885026	1
B02098_21	B02098	21	EF	EF	17885026	1
B02005_7	B02005	7	BB	EF	19690428	1
B02215_4	B02215	4	BL	EF	17697604	1
B02215_21	B02215	21	BL	EF	17697604	1
B02005_4	B02005	4	BB	EF	19690428	1
B02109_7	B02109	7	EF	EF	14680768	1
B02109_4	B02109	4	EF	EF	14680768	1
B02109_21	B02109	21	EF	EF	14680768	1
B02106_7	B02106	7	EF	EF	18605988	1
A02138_7	A02138	7	BB	BB	14804794	1
A02138_4	A02138	4	BB	BB	14804794	1
A02138_21	A02138	21	BB	BB	14804794	1
A02110_7	A02110	7	EF	EF	18276672	1
B02005_21	B02005	21	BB	EF	19690428	1
B01954_7	B01954	7	EF	EF	19448536	1
B01954_4	B01954	4	EF	EF	19448536	1
B01954_21	B01954	21	EF	EF	19448536	1
A02110_4	A02110	4	EF	EF	18276672	1
A02146_7	A02146	7	BL	EF	17567388	1
A02146_4	A02146	4	BL	EF	17567388	1
A02146_21	A02146	21	BL	EF	17567388	1
A02053_4	A02053	4	EF	EF	17727608	1
A02053_21	A02053	21	EF	EF	17727608	1
A01966_7	A01966	7	EF	EF	17949096	1
A01966_4	A01966	4	EF	EF	17949096	1
A01966_21	A01966	21	EF	EF	17949096	1
A01176_21	A01176	21	EF	EF	24444762	1
A02110_21	A02110	21	EF	EF	18276672	1
A02100_7	A02100	7	BB	BB	10359460	1
A02100_4	A02100	4	BB	BB	10359460	1
A02100_21	A02100	21	BB	BB	10359460	1
A02096_21	A02096	21	EF	EF	18127644	1
A02096_7	A02096	7	EF	EF	18127644	1
A02096_4	A02096	4	EF	EF	18127644	1
A02064_7	A02064	7	BL	EF	16600018	1
A02064_4	A02064	4	BL	EF	16600018	1
A02064_21	A02064	21	BL	EF	16600018	1
A02054_7	A02054	7	BB	BB	10578120	1
A02054_4	A02054	4	BB	BB	10578120	1
A02054_21	A02054	21	BB	BB	10578120	1
A02053_7	A02053	7	EF	EF	17727608	1
C01919_21	C01919	21	EF	EF	25966384	1
C01913_7	C01913	7	BB	BB	17725718	1
C01930_7	C01930	7	BB	BB	20898324	1
C01930_4	C01930	4	BB	BB	20898324	1
C01930_21	C01930	21	BB	BB	20898324	1
C01919_7	C01919	7	EF	EF	25966384	1
C01919_4	C01919	4	EF	EF	25966384	1
C01836_7	C01836	7	BB	BB	16010528	1
C01836_4	C01836	4	BB	BB	16010528	1
C01913_4	C01913	4	BB	BB	17725718	1
C01913_21	C01913	21	BB	BB	17725718	1
C01877_7	C01877	7	BL	EF	14990818	1
C01877_4	C01877	4	BL	EF	14990818	1
C01877_21	C01877	21	BL	EF	14990818	1
C01836_21	C01836	21	BB	BB	16010528	1
B01800_21	B01800	21	EF	EF	17380174	1
B01772_7	B01772	7	BL	EF	15174196	1
B01772_4	B01772	4	BL	EF	15174196	1
B01772_21	B01772	21	BL	EF	15174196	1
A01939_7	A01939	7	EF	EF	18606532	1
A01939_4	A01939	4	EF	EF	18606532	1
C01751_7	C01751	7	EF	EF	19038260	1
A01939_21	A01939	21	EF	EF	18606532	1
C01751_4	C01751	4	EF	EF	19038260	1
C01751_21	C01751	21	EF	EF	19038260	1
B01800_7	B01800	7	EF	EF	17380174	1
B01800_4	B01800	4	EF	EF	17380174	1
A01802_21	A01802	21	EF	EF	16559608	1
A01739_7	A01739	7	BB	BB	15337042	1
A01739_4	A01739	4	BB	BB	15337042	1
A01739_21	A01739	21	BB	BB	15337042	1
A01687_7	A01687	7	EF	EF	22665446	1
A01687_4	A01687	4	EF	EF	22665446	1
A01866_7	A01866	7	BL	EF	16202368	1
A01866_4	A01866	4	BL	EF	16202368	1
A01687_21	A01687	21	EF	EF	22665446	1
A01866_21	A01866	21	BL	EF	16202368	1
A01862_7	A01862	7	BL	EF	23275088	1
A01862_4	A01862	4	BL	EF	23275088	1
A01862_21	A01862	21	BL	EF	23275088	1
A01802_7	A01802	7	EF	EF	16559608	1
A01802_4	A01802	4	EF	EF	16559608	1
C01689_21	C01689	21	EF	EF	20083974	1
C01689_7	C01689	7	EF	EF	20083974	1
C01689_4	C01689	4	EF	EF	20083974	1
A01653_21	A01653	21	EF	EF	17270054	1
A01653_7	A01653	7	EF	EF	17270054	1
A01653_4	A01653	4	EF	EF	17270054	1
A01671_21	A01671	21	EF	EF	27738936	1
A01671_7	A01671	7	EF	EF	27738936	1
A01671_4	A01671	4	EF	EF	27738936	1
BBS0070_7	BBS0070	7	BL	BL	16831912	1
BBS0070_4	BBS0070	4	BL	BL	16831912	1
BBS0072_7	BBS0072	7	EF	EF	19826106	1
B01712_21	B01712	21	EF	EF	28093946	1
B01712_7	B01712	7	EF	EF	28093946	1
B01712_4	B01712	4	EF	EF	28093946	1
C01530_21	C01530	21	EF	EF	25535782	1
C01529_7	C01529	7	BL	BL	17469568	1
C01529_4	C01529	4	BL	BL	17469568	1
C01529_21	C01529	21	BL	BL	17469568	1
C01528_7	C01528	7	BB	BB	18969648	1
C01528_4	C01528	4	BB	BB	18969648	1
C01528_21	C01528	21	BB	BB	18969648	1
C01831_4	C01831	4	EF	EF	21949218	1
C01757_4	C01757	4	EF	EF	19165586	1
C01530_7	C01530	7	EF	EF	25535782	1
C01530_4	C01530	4	EF	EF	25535782	1
BBS0073_7	BBS0073	7	EF	EF	18416426	1
B01600_7	B01600	7	EF	EF	17633406	1
B01600_4	B01600	4	EF	EF	17633406	1
B01600_21	B01600	21	EF	EF	17633406	1
BBS0074_7	BBS0074	7	EF	EF	20188568	1
BBS0082_10	BBS0082	10	EF	EF	20180398	2
A00021_T1_21	A00021_T1	21	BL	EF	19305376	1
A00021_T2_21	A00021_T2	21	EF	EF	18416440	1
A01639_7	A01639	7	EF	EF	17631436	1
A01639_21	A01639	21	EF	EF	17631436	1
A01639_4	A01639	4	EF	EF	17631436	1
A01586_7	A01586	7	EF	EF	19047222	1
B01472_7	B01472	7	BB	BB	17006880	1
B01472_4	B01472	4	BB	BB	17006880	1
B01472_21	B01472	21	BB	BB	17006880	1
B01471_21	B01471	21	EF	EF	21800194	1
A00021_T2_7	A00021_T2	7	EF	EF	18416440	1
A01516_7	A01516	7	BB	BB	19380484	1
A01516_4	A01516	4	BB	BB	19380484	1
A01516_21	A01516	21	BB	BB	19380484	1
A01506_7	A01506	7	EF	EF	18893478	1
A01506_4	A01506	4	EF	EF	18893478	1
A01506_21	A01506	21	EF	EF	18893478	1
A01586_4	A01586	4	EF	EF	19047222	1
A01586_21	A01586	21	EF	EF	19047222	1
A01583_7	A01583	7	EF	EF	20301334	1
A01583_4	A01583	4	EF	EF	20301334	1
A01583_21	A01583	21	EF	EF	20301334	1
A01580_7	A01580	7	BB	EF	19442192	1
A01580_4	A01580	4	BB	EF	19442192	1
A01580_21	A01580	21	BB	EF	19442192	1
A01563_7	A01563	7	EF	EF	23293182	1
A01563_21	A01563	21	EF	EF	23293182	1
A01524_7	A01524	7	BL	EF	19627806	1
A01524_4	A01524	4	BL	EF	19627806	1
A01524_21	A01524	21	BL	EF	19627806	1
C01390_7	C01390	7	EF	EF	16312744	1
C01390_4	C01390	4	EF	EF	16312744	1
C01389_7	C01389	7	BB	BB	13279352	1
C01389_4	C01389	4	BB	BB	13279352	1
B01424_4	B01424	4	EF	EF	32230792	1
C01384_4	C01384	4	BB	BB	12485584	1
C01331_7	C01331	7	EF	EF	15097906	1
C01331_4	C01331	4	EF	EF	15097906	1
A00021_T2_4	A00021_T2	4	EF	EF	18416440	1
A00023_21	A00023	21	EF	EF	17616576	1
C01384_7	C01384	7	BB	BB	12485584	1
B01365_7	B01365	7	EF	EF	13488156	1
B01365_4	B01365	4	EF	EF	13488156	1
A00031_21	A00031	21	EF	EF	18388672	1
A00031_7	A00031	7	EF	EF	18388672	1
A01301_7	A01301	7	BL	EF	13239428	1
A01301_4	A01301	4	BL	EF	13239428	1
C01488_4	C01488	4	EF	EF	14617410	1
C01389_21	C01389	21	BB	BB	13279352	1
C01443_7	C01443	7	BL	EF	14104082	1
C01331_21	C01331	21	EF	EF	15097906	1
B01365_21	B01365	21	EF	EF	13488156	1
C01384_21	C01384	21	BB	BB	12485584	1
A00908_7	A00908	7	BL	EF	24720978	2
B01424_7	B01424	7	EF	EF	32230792	1
A01046_T1_4	A01046_T1	4	EF	EF	26258924	2
A01301_21	A01301	21	BL	EF	13239428	1
B01450_T1_21	B01450_T1	21	EF	EF	21649392	1
A01563_4	A01563	4	EF	EF	23293182	1
C01444_7	C01444	7	BL	EF	12635914	1
C01444_21	C01444	21	BL	EF	12635914	1
C01444_4	C01444	4	BL	EF	12635914	1
B01471_7	B01471	7	EF	EF	21800194	1
B01450_T2_7	B01450_T2	7	EF	EF	15704900	1
B01450_T1_7	B01450_T1	7	EF	EF	21649392	1
B01450_T2_4	B01450_T2	4	EF	EF	15704900	1
B01450_T1_4	B01450_T1	4	EF	EF	21649392	1
B01450_T2_21	B01450_T2	21	EF	EF	15704900	1
B01424_21	B01424	21	EF	EF	32230792	1
A01107_7	A01107	7	BB	BB	20865674	1
A01105_7	A01105	7	BB	BB	17796904	1
A01105_4	A01105	4	BB	BB	17796904	1
A01082_7	A01082	7	BL	EF	21540928	1
A01082_4	A01082	4	BL	EF	21540928	1
A01077_4	A01077	4	BL	EF	19823068	1
A01077_7	A01077	7	BL	EF	19823068	1
A01057_7	A01057	7	BB	EF	20203042	1
A01057_4	A01057	4	BB	EF	20203042	1
B00507_7	B00507	7	BB	BB	13263522	1
B00507_21	B00507	21	BB	BB	13263522	1
B00178_21	B00178	21	EF	EF	20921040	1
B01190_7	B01190	7	EF	EF	21434390	1
B01278_21	B01278	21	EF	EF	26454738	1
B01236_21	B01236	21	EF	EF	23462024	1
B01190_4	B01190	4	EF	EF	21434390	1
A01173_21	A01173	21	EF	EF	25348782	1
B01278_7	B01278	7	EF	EF	26454738	1
A01166_4	A01166	4	BL	EF	22512120	1
A01174_21	A01174	21	EF	EF	23205552	1
B01236_7	B01236	7	EF	EF	23462024	1
A01107_21	A01107	21	BB	BB	20865674	1
A01082_21	A01082	21	BL	EF	21540928	1
B01278_4	B01278	4	EF	EF	26454738	1
A01105_21	A01105	21	BB	BB	17796904	1
A01107_4	A01107	4	BB	BB	20865674	1
B01236_4	B01236	4	EF	EF	23462024	1
B01190_21	B01190	21	EF	EF	21434390	1
A01166_21	A01166	21	BL	EF	22512120	1
A01057_21	A01057	21	BB	EF	20203042	1
A01176_7	A01176	7	EF	EF	24444762	1
A01166_7	A01166	7	BL	EF	22512120	1
B01089_21	B01089	21	EF	EF	22625518	1
A01077_21	A01077	21	BL	EF	19823068	1
A01173_7	A01173	7	EF	EF	25348782	1
A01174_7	A01174	7	EF	EF	23205552	1
A01173_4	A01173	4	EF	EF	25348782	1
A01174_4	A01174	4	EF	EF	23205552	1
A01176_4	A01176	4	EF	EF	24444762	1
B01034_7	B01034	7	BL	EF	17514978	1
B01042_7	B01042	7	EF	EF	23603806	1
B01021_21	B01021	21	BB	BB	11928588	1
A00947_21	A00947	21	EF	EF	21125836	1
C01138_7	C01138	7	EF	EF	17681840	1
C01138_4	C01138	4	EF	EF	17681840	1
B00518_21	B00518	21	EF	EF	23881422	1
A00908_T1_21	A00908_T1	21	EF	EF	18577176	1
C01012_21	C01012	21	EF	EF	18801140	1
B01089_7	B01089	7	EF	EF	22625518	1
B01089_4	B01089	4	EF	EF	22625518	1
B01042_10	B01042	10	EF	EF	23603806	1
A00947_4	A00947	4	EF	EF	21125836	1
C01010_7	C01010	7	EF	EF	26094188	1
B00518_7	B00518	7	EF	EF	23881422	1
B01021_7	B01021	7	BB	BB	11928588	1
B01021_4	B01021	4	BB	BB	11928588	1
C01012_7	C01012	7	EF	EF	18801140	1
A00947_7	A00947	7	EF	EF	21125836	1
B00518_4	B00518	4	EF	EF	23881422	1
A00908_T1_4	A00908_T1	4	EF	EF	18577176	1
B00562_T2_7	B00562_T2	7	EF	EF	19187316	1
B00562_T2_21	B00562_T2	21	EF	EF	19187316	1
B00562_T1_21	B00562_T1	21	EF	EF	18868746	1
B00272_21	B00272	21	EF	EF	22093652	1
B00553_21	B00553	21	BL	EF	15808558	1
B00252_21	B00252	21	EF	EF	25864684	1
B00553_4	B00553	4	BL	EF	15808558	1
B00507_4	B00507	4	BB	BB	13263522	1
B00562_T1_7	B00562_T1	7	EF	EF	18868746	1
B00550_21	B00550	21	BB	BB	18287852	1
B00562_T2_4	B00562_T2	4	EF	EF	19187316	1
B00553_7	B00553	7	BL	EF	15808558	1
B00203_T2_4	B00203_T2	4	BB	BB	13417104	1
B00203_T1_7	B00203_T1	7	BB	BB	15841790	1
B00252_7	B00252	7	EF	EF	25864684	1
B00252_4	B00252	4	EF	EF	25864684	1
B00203_T2_21	B00203_T2	21	BB	BB	13417104	1
B00203_T1_21	B00203_T1	21	BB	BB	15841790	1
B00272_7	B00272	7	EF	EF	22093652	1
B00272_4	B00272	4	EF	EF	22093652	1
B00238_7	B00238	7	EF	EF	20764196	1
A00219_21	A00219	21	EF	EF	24181400	1
B00178_7	B00178	7	EF	EF	20921040	1
B00178_4	B00178	4	EF	EF	20921040	1
A01046_T2_4	A01046_T2	4	EF	EF	23190058	2
A01165_4	A01165	4	BB	BB	21168918	2
B00203_T2_7	B00203_T2	7	BB	BB	13417104	1
B00175_4	B00175	4	EF	EF	14319150	1
B00116_7	B00116	7	EF	EF	22169354	1
B00116_4	B00116	4	EF	EF	22169354	1
B00111_7	B00111	7	EF	EF	24628650	1
B00111_4	B00111	4	EF	EF	24628650	1
B00096_21	B00096	21	BB	EF	20105530	1
A01225_7	A01225	7	BL	EF	27391672	1
A01225_4	A01225	4	BL	EF	27391672	1
B00096_7	B00096	7	BB	EF	20105530	1
A00219_7	A00219	7	EF	EF	24181400	1
A00219_4	A00219	4	EF	EF	24181400	1
B00175_21	B00175	21	EF	EF	14319150	1
B00139_21	B00139	21	EF	EF	20118746	1
B00139_7	B00139	7	EF	EF	20118746	1
B00136_21	B00136	21	EF	EF	17544032	1
B00136_7	B00136	7	EF	EF	17544032	1
B00136_4	B00136	4	EF	EF	17544032	1
B00088_7	B00088	7	BB	EF	20050312	1
B00088_4	B00088	4	BB	EF	20050312	1
A00185_7	A00185	7	EF	EF	20189648	1
B00129_7	B00129	7	EF	EF	22354042	1
A00185_4	A00185	4	EF	EF	20189648	1
B00174_21	B00174	21	BL	EF	18877400	1
B00174_7	B00174	7	BL	EF	18877400	1
B00174_4	B00174	4	BL	EF	18877400	1
A01225_21	A01225	21	BL	EF	27391672	1
A01258_7	A01258	7	EF	EF	21960630	2
A01303_7	A01303	7	BB	BB	13132700	1
A01303_4	A01303	4	BB	BB	13132700	1
B00140_21	B00140	21	EF	EF	17522998	1
B00140_7	B00140	7	EF	EF	17522998	1
B00140_4	B00140	4	EF	EF	17522998	1
A00134_21	A00134	21	EF	EF	15993322	1
B00129_4	B00129	4	EF	EF	22354042	1
B00120_7	B00120	7	EF	EF	25894942	1
B00120_4	B00120	4	EF	EF	25894942	1
B00112_7	B00112	7	BL	EF	22172248	1
B00112_4	B00112	4	BL	EF	22172248	1
B00149_21	B00149	21	EF	EF	25460230	1
B00149_7	B00149	7	EF	EF	25460230	1
B00149_4	B00149	4	EF	EF	25460230	1
B00092_7	B00092	7	BL	EF	19125174	1
B00092_4	B00092	4	BL	EF	19125174	1
B00085_7	B00085	7	BL	BL	18218484	1
B00085_4	B00085	4	BL	BL	18218484	1
B00077_21	B00077	21	EF	EF	24520724	1
A00105_21	A00105	21	EF	EF	22067376	1
A00105_7	A00105	7	EF	EF	22067376	1
B00077_7	B00077	7	EF	EF	24520724	1
B00092_21	B00092	21	BL	EF	19125174	1
A01303_21	A01303	21	BB	BB	13132700	1
A01400_7	A01400	7	EF	EF	21604224	2
A01508_7	A01508	7	BL	BL	16664900	2
A01646_7	A01646	7	BL	EF	18611658	1
A01646_4	A01646	4	BL	EF	18611658	1
B00077_4	B00077	4	EF	EF	24520724	1
B00076_21	B00076	21	BL	EF	19180546	1
B00076_7	B00076	7	BL	EF	19180546	1
B00075_21	B00075	21	EF	BL	17878200	1
B00075_7	B00075	7	EF	BL	17878200	1
A01646_21	A01646	21	BL	EF	18611658	1
B00075_4	B00075	4	EF	BL	17878200	1
A01675_21	A01675	21	EF	BL	18743766	2
A01676_21	A01676	21	EF	EF	21448040	1
A01676_7	A01676	7	EF	EF	21448040	1
A01676_4	A01676	4	EF	EF	21448040	1
A02022_21	A02022	21	BL	EF	20941180	2
A02477_7	A02477	7	BB	BB	20375354	2
B00002_21	B00002	21	BB	EF	21834220	1
B00002_7	B00002	7	BB	EF	21834220	1
B00002_4	B00002	4	BB	EF	21834220	1
A00044_21	A00044	21	EF	EF	21631600	1
A00044_7	A00044	7	EF	EF	21631600	1
B00008_21	B00008	21	EF	EF	18477826	1
B00010_21	B00010	21	BL	EF	21191452	1
B00010_7	B00010	7	BL	EF	21191452	1
B00010_4	B00010	4	BL	EF	21191452	1
B00016_21	B00016	21	EF	EF	24047940	1
B00016_4	B00016	4	EF	EF	24047940	1
B00016_7	B00016	7	EF	EF	24047940	1
B00017_21	B00017	21	EF	EF	17106000	1
B00017_4	B00017	4	EF	EF	17106000	1
B00053_21	B00053	21	EF	EF	28559152	1
B00053_7	B00053	7	EF	EF	28559152	1
B00053_4	B00053	4	EF	EF	28559152	1
B00071_21	B00071	21	EF	EF	21309880	1
B00071_7	B00071	7	EF	EF	21309880	1
B00071_4	B00071	4	EF	EF	21309880	1
B00086_T1_21	B00086_T1	21	EF	EF	18823346	2
B00086_T2_21	B00086_T2	21	EF	EF	20341754	2
B00157_21	B00157	21	EF	EF	22772652	2
B00157_T2_21	B00157_T2	21	EF	EF	22865150	1
B00157_T2_7	B00157_T2	7	EF	EF	22865150	1
B00157_T2_4	B00157_T2	4	EF	EF	22865150	1
B00157_T3_21	B00157_T3	21	EF	EF	24611902	1
B00157_T3_7	B00157_T3	7	EF	EF	24611902	1
B00157_T3_4	B00157_T3	4	EF	EF	24611902	1
B00240_7	B00240	7	BL	EF	22960986	2
B01784_21	B01784	21	EF	EF	14787942	1
B01784_7	B01784	7	EF	EF	14787942	1
B03565_7	B03565	7	EF	EF	19203828	2
S10_7	S10	7	EF	EF	25895590	1
S12_7	S12	7	BB	BB	15088350	1
S17_7	S17	7	EF	EF	26770122	1
S2_7	S2	7	EF	EF	16371434	1
S36_7	S36	7	BL	BL	14867402	2
S40_7	S40	7	BB	BB	20351316	2
S45_7	S45	7	EF	EF	19033608	1
S9_4	S9	4	EF	EF	12921072	1
C01329_7	C01329	7	EF	EF	14498810	1
C01329_4	C01329	4	EF	EF	14498810	1
C01329_21	C01329	21	EF	EF	14498810	1
C01428_7	C01428	7	EF	EF	18632362	2
C01433_T1_4	C01433_T1	4	EF	EF	18436298	2
C01433_T2_4	C01433_T2	4	EF	EF	18471238	2
C02057_4	C02057	4	EF	EF	22469136	1
C02057_21	C02057	21	EF	EF	22469136	1
C02057_7	C02057	7	EF	EF	22469136	1
C02298_7	C02298	7	BB	BB	18801966	2
C02304_7	C02304	7	BB	EF	21614106	2
C02643_7	C02643	7	BL	EF	23484828	2
C02824_7	C02824	7	EF	EF	19076272	2
C03063_7	C03063	7	BL	EF	18660790	2
C03380_7	C03380	7	BL	EF	18963244	2
C03504_7	C03504	7	EF	EF	18671186	2
C03734 _7	C03734	7	EF	EF	21436386	2
C_Fresh_01_7	C_Fresh_01	7	EF	EF	24891412	1

## Sheet: epi_metadata_summary
Variable	Total N=1,108
	N (%)
Maternal factors
IMD
· 1	174 (16.1)
· 2	265 (24.5)
· 3	225 (20.8)
· 4	208 (19.3)
· 5	208 (19.3)
Missing	28
Maternal age (years)
· <30	270 (24.4)
· 30-40	731 (66.0)
· >40	107 (9.7)
Maternal ethnicity
· White	761 (79.8)
· Asian	132 (13.8)
· Other/Mixed	61 (6.4)
Missing	154
Maternal BMI
· Underweight (<18.5)	20 (1.8)
· Normal (18.5-<25)	512 (46.3)
· Overweight (25-<30)	300 (27.1)
· Obesity (>=30)	274 (24.8)
Missing	2
Smoking during pregnancy
· Never	870 (80.4)
· Ex-smoker	151 (14.0)
· Smoker	61 (5.6)
Missing	26 (2.4)
Parity
· 0	520 (47.0)
· 1 or more	587 (53.0)
Missing	1
PROM
· No	884 (81.3)
· Yes (>18h)	204 (18.8)
Missing	20
Delivery factors
Hospital
· A	166 (15.0)
· B	640 (57.8)
· C	302 (27.3)
Birth mode
· Vaginal	576 (52.0)
· C-section	532 (48.0)
Labour antibiotics
· No	469 (42.5)
· Yes	634 (57.5)
Missing	5
Gestational age (weeks)
· Term (>=37)	1019 (92.0)
· Pre-term (<37)	89 (8.0)
Birth weight
· Normal (>=2.5kg)	1030 (93.0)
· Low birth weight (<2.5kg)	78 (7.0)
Sex
· Female	528 (47.7)
· Male	580 (52.4)
Season at birth
· Winter	164 (14.8)
· Spring	278 (25.1)
· Summer	326 (29.4)
· Autumn	340 (30.7)
Postnatal factors
Skin to skin
· No	360 (45.1)
· Yes	438 (54.9)
Missing	310
Feeding 1st hour of life
· No	716 (65.2)
· Yes	383 (34.8)
Missing	9
Resuscitation needed after birth
· No	1014 (91.5)
· Yes	94 (8.5)
Admission to neonatal unit
· No	1019 (92.7)
· Yes	80 (7.3)
Missing	9
Antibiotics after birth
· No	970 (88.7)
· Yes	123 (11.3)
Missing	15
First week of life factors
Feeding mode at first week
· Breastfeeding exclusive	436 (44.1)
· Mixed	400 (40.4)
· Bottle exclusive	153 (15.5)
Missing	119
Footnotes:
For each variable, the proportion of each category (N%) is calculated using the total sum of samples without missing data for the given variable as the denominator.
IMD: Index of multiple deprivation (IMD is an area-level relative deprivation score organised into quintiles from 1 (least deprived (1) to 5 (most deprived), available by postcode, and calculated using seven individually weighted domains (income, employment, education, health, crime, barriers to housing and services, and living environment), (5). BMI: Body mass index at pregnancy follow-up bookin…

## Sheet: epi_result_neonatal_state
Variable	EF	BL	BB	EF vs non-EF	P-value	BL vs non-BL	P-value	BB vs non-BB	P-value
	Total N=511	Total N=407	Total N=190	Univariate		Univariate		Univariate
	N(%)	N(%)	N(%)	OR (95% CI)		OR (95% CI)		OR (95% CI)
Maternal factors
IMD					0.1		0.65		0.28
· 1	78 (15.3)	69 (17.0)	27 (14.2)	1		1		1
· 2	126 (24.7)	95 (23.3)	44 (23.2)	1.11 (0.76-1.64)		0.85 (0.57-1.26)		1.08 (0.64-1.83)
· 3	100 (19.6)	81 (20.0)	44 (23.2)	0.98 (0.66-1.47)		0.86 (0.57-1.29)		1.33 (0.78-2.24)
· 4	85 (16.6)	80 (19.7)	43 (22.6)	0.85 (0.57-1.28)		0.95 (0.63-1.44)		1.42 (0.84-2.41)
· 5	112 (21.9)	68 (16.7)	28 (14.7)	1.43 (0.96-2.15)		0.74 (0.49-1.12)		0.85 (0.48-1.50)
Missing	10 (2.0)	14 (3.4)	4 (2.1)
Maternal age (years)					0.001		0.13		0.02
· <30	100 (19.6)	108 (26.6)	62 (32.6)	0.63 (0.48-0.84)		1.15 (0.87-1.53)		1.66 (1.18-2.36)
· 30-40	352 (68.8)	268 (65.8)	111 (58.4)	1		1		1
· >40	59 (11.6)	31 (7.6)	17 (9.0)	1.32 (0.88-1.99)		0.70 (0.45-1.10)		1.06 (0.60-1.84)
Maternal ethnicity					0.05		0.96		0.01
· White	342 (66.9)	287 (70.5)	132 (69.5)	1		1		1
· Asian	46 (9.0)	49 (12.1)	37 (19.5)	0.66 (0.45-0.96)		0.98 (0.66-1.43)		1.86 (1.21-2.83)
· Other/mixed	31 (6.8)	22 (5.4)	8 (4.2)	1.27 (0.75-2.13)		0.93 (0.54-1.60)		0.72 (0.33-1.54)
Missing	92 (18.0)	49 (12.0)	13 (6.8)
Maternal BMI					0.39		0.19		0.28
· Underweight (<18.5)	6 (1.2)	12 (3.0)	2 (1.1)	0.47 (0.18-1.23)		2.56 (1.02-6.38)		0.62 (0.14-2.72)
· Normal (18.5-<25)	245 (48.0)	189 (46.4)	78 (41.1)	1		1		1
· Overweight (25-<30)	135 (26.4)	106 (26.0)	59 (31.1)	0.89 (0.67-1.19)		0.93 (0.69-1.26)		1.36 (0.94-1.98)
· Obesity (>=30)	124 (24.3)	99 (24.3)	51 (26.8)	0.90 (0.67-1.21)		0.97 (0.71-1.31)		1.28 (0.86-1.88)
· Missing	1 (0.2)	1 (0.3)	0
Smoking					0.16		0.26		0.18
· Never	408 (79.8)	321 (78.9)	141 (74.2)	1		1		1
· Ex-smoker	69 (13.5)	49 (12.0)	33 (17.4)	0.95 (0.67-1.35)		0.82 (0.57-1.19)		1.45 (0.94-2.21)
· Smoker	21 (4.1)	27 (6.6)	13 (6.8)	0.59 (0.34-1.02)		1.36 (0.80-2.29)		1.40 (0.74-2.65)
Missing	13 (2.4)	10 (2.5)	3 (1.6)
Parity					0.1		0.69		0.1
· 0	253 (49.5)	188 (46.2)	79 (41.6)	1		1		1
· 1 or more	257 (50.3)	219 (53.8)	111 (58.4)	0.82 (0.65-1.04)		1.05 (0.82-1.34)		1.30 (0.95-1.79)
Missing	1 (0.2)	0	0
Delivery factors
PROM					0.18		0.95		0.08
· No	400 (78.3)	327 (80.3)	157 (82.6)	1		1		1
· Yes (>18h)	103 (20.2)	75 (18.4)	26 (13.7)	1.23 (0.91-1.67)		0.99 (0.72-1.36)		0.68 (0.43-1.05)
Missing	8 (1.6)	5 (1.2)	7 (3.7)
Hospital					<0.001		0.01		0.004
· A	97 (19.0)	47 (11.6)	22 (11.6)	1		1		1
· B	253 (49.5)	257 (63.1)	130 (68.4)	0.47 (0.33-0.66)		1.31 (0.87-1.98)		1.67 (1.02-2.72)
· C	302 (27.3)	103 (25.3)	38 (20.0)	0.81 (0.55-1.19)		1.70 (1.17-2.47)		0.94 (0.54-1.65)
Birth mode					<0.001		<0.001		0.01
· Vaginal	151 (29.6)	311 (76.4)	114 (60.0)	1		1		1
· C-section	360 (70.5)	96 (23.6)	76 (40.0)	5.89 (4.54-7.64)		0.19 (0.14-0.25)		0.68 (0.49-0.93)
Labour antibiotics					<0.001		<0.001		0.0007
· No	95 (18.6)	272 (66.8)	102 (53.7)	1		1		1
· Yes	413 (80.8)	133 (32.7)	88 (46.3)	7.36 (5.57-9.72)		0.19 (0.15-0.25)		0.58 (0.42-0.79)
Missing	3 (0.6)	2 (0.5)	0
Gestational age (weeks)					0.03		0.02		0.94
· Term (>=37)	460 (90.0)	384 (94.4)	175 (92.1)	1		1		1
· Pre-term (<37)	51 (10.0)	23 (5.7)	15 (7.9)	1.63 (1.05-2.53)		0.58 (0.35-0.94)		0.98 (0.55-1.74)
Birth weight					0.16		0.06		0.62
· Normal (>=2.5kg)	469 (91.8)	386 (94.8)	175 (92.1)	1		1		1
· Low birth weight (<2.5kg)	42 (8.2)	21 (5.2)	15 (7.9)	0.72 (0.45-1.14)		1.63 (0.97-2.73)		0.86 (0.48-1.54)
Sex					0.76		0.32
· Female	246 (48.1)	202 (49.6)	80 (42.1)	1		1		1	0.09
· Male	265 (51.9)	205 (50.4)	110 (57.9)	0.96 (0.76-1.22)		0.88 (0.69-1.13)		1.31 (0.96-1.80)
Season at birth					0.8		0.24		0.4
· Winter	78 (15.3)	60 (14.7)	26 (13.7)	1		1		1
· Spring	129 (25.2)	93 (22.9)	56 (29.8)	0.95 (0.65-1.41)		0.87 (0.58-1.30)		1.34 (0.80-2.23)
· Summer	143 (28.0)	134 (32.9)	49 (25.8)	0.86 (0.59-1.26)		1.21 (0.82-1.78)		0.94 (0.56-1.58)
· Autumn	161 (31.5)	120 (29.5)	59 (31.1)	0.99 (0.68-1.44)		0.95 (0.64-1.39)		1.11 (0.67-1.85)
Postnatal factors
Skin to skin					<0.001		<0.001		0.39
· No	201 (39.3)	96 (23.6)	63 (33.2)	1		1		1
· Yes	145 (28.4)	206 (50.6)	87 (45.8)	0.39 (0.29-0.52)		2.44 (1.81-3.29)		1.17 (0.82-1.67)
Missing	165 (32.3)	105 (25.8)	40 (21.1)
Feeding 1st hour of life					0.06		0.006		0.32
· No	344 (67.3)	243 (59.7)	129 (67.9)
· Yes	161 (31.5)	162 (39.8)	60 (31.6)	1		1		1
Missing	6 (1.2)	2 (0.5)	1 (0.5)	0.78 (0.61-1.00)		1.43 (1.11-1.84)		0.85 (0.60-1.18)
Resuscitation after birth					0.93		0.44		0.36
· No	468 (91.6)	369 (90.7)	177 (93.2)	1		1		1
· Yes	43 (8.4)	38 (9.3)	13 (6.8)	0.98 (0.64-1.50)		1.19 (0.77-1.83)		0.76 (0.41-1.39)
Admission to neonatal unit					0.001		0.004		0.41
· No	455 (89.0)	388 (95.3)	176 (92.6)
· Yes	51 (10.0)	18 (4.4)	11 (5.8)	1		1		1
Missing	5 (1.0)	1 (0.3)	3 (1.6)	2.18 (1.36-3.50)		0.47 (0.28-0.81)		0.76 (0.40-1.47)
Antibiotics after birth							0.13		0.41
· No	433 (84.7)	367 (90.2)	170 (89.5)	1	0.04	1		1
· Yes	67 (13.1)	38 (9.3)	18 (9.5)	1.48 (1.02-2.16)		0.73 (0.49-1.10)		0.81 (0.48-1.37)
Missing	11 (2.2)	2 (0.5)	2 (1.1)
First week of life factors
Feeding mode					0.61		0.17		0.3
· Breastfeeding exclusive	209 (40.1)	145 (35.6)	82 (43.2)	1		1		1
· Bottle exclusive or mixed	256 (50.1)	207 (50.9)	90 (47.4)	0.94 (0.73-1.20)		1.20 (0.92-1.56)		0.84 (0.60-1.17)
Missing	46 (9.0)	55 (13.5)	18 (9.5)
Footnotes:
p-values reported from two-sided tests without FDR correction.
IMD: Index of multiple deprivation (IMD is an area-level relative deprivation score organised into quintiles from 1 (least deprived (1) to 5 (most deprived), available by postcode, and calculated using seven individually weighted domains (income, employment, education, health, crime, barriers to housing and services, and living environment), (5). BMI: Body mass index at pregnancy follow-up bookin…

## Sheet: epi_result_neonatal_switch
Variable	1st to 3rd week	1st to 3rd week Cluster change	Univariate	p-value	Multivariate	p-value	Multivariate	p-value
	No cluster change	N=91	OR (95% CI)		OR (95% CI)		(Adjusted for cluster at 1st week)
	N=177	N (%)					OR (95% CI)
	N (%)
Maternal factors
IMD				0.64
· 1	27 (15.3)	13 (14.3)	1
· 2	40 (22.6)	22 (24.2)	1.14 (0.49-2.65)
· 3	37 (20.9)	21 (23.1)	1.18 (0.50-2.76)
· 4	35 (19.8)	12 (13.2)	0.71 (0.28-1.81)
· 5	32 (18.1)	21 (23.1)	1.36 (0.57-3.22)
Missing	6 (3.4)	2 (2.2)
Maternal age (years)				0.38
· <30	42 (23.7)	15 (16.5)	0.63 (0.32-1.24)
· 30-40	112 (63.3)	63 (69.2)	1
· >40	23 (13.0)	13 (14.3)	1.00 (0.48-2.12)
Maternal ethnicity
· White	123 (69.5)	63 (69.2)	1	0.07	1	0.03	1	0.12
· Asian	21 (11.9)	3 (3.3)	0.28 (0.08-0.97)		0.19 (0.04-0.85)		0.22 (0.04-1.15)
· Other/Mixed	13 (7.3)	6 (6.6)	0.90 (0.33-2.48)		0.54 (0.16-1.78)		0.60 (0.16-2.27)
Missing	20 (11.3)	19 (20.9)
Maternal BMI
· Underweight (<18.5)	2 (1.1)	1 (1.1)	0.83 (0.07-9.45)	0.75
· Normal (18.5-<25)	75 (42.4)	45 (49.5)	1
· Overweight (25-<30)	51 (28.8)	22 (24.2)	0.72 (0.39-1.34)
· Obesity (>=30)	48 (27.1)	23 (25.3)	0.80 (0.43-1.48)
Missing
Smoking
· Never	148 (83.6)	76 (83.5)	1	0.82
· Ex-smoker	18 (10.2)	7 (7.7)	0.76 (0.30-1.89)
· Smoker	7 (4.0)	4 (4.4)	1.11 (0.31-3.92)
Missing	4 (2.3)	4 (4.4)
Parity				0.92
· 0	77 (43.5)	39 (42.9)	1
· 1 or more	100 (56.5)	52 (57.1)	1.03 (0.62-1.71)
Delivery factors
PROM				0.05		0.12
· No	148 (83.6)	71 (78.0)	1		1
· Yes (>18h)	21 (11.9)	20 (22.0)	1.98 (1.01-3.90)		2.17 (0.81-5.82)
Missing	8 (4.5)	0
Hospital				0.23
· A	39 (22.0)	28 (30.8)	1
· B	93 (52.5)	39 (42.9)	0.58 (0.32-1.08)
· C	45 (25.4)	24 (26.4)	0.74 (0.37-1.49)
Birth mode						0.41
· Vaginal	92 (52.0)	32 (35.2)	1	0.01	1
· C-section	85 (48.0)	59 (68.8)	2.00 (1.18-3.36)		1.75 (0.46-6.59)
Labour antibiotics				0.001		0.54
· No	77 (43.5)	22 (24.2)	1		1
· Yes	98 (55.4)	69 (75.8)	2.46 (1.40-4.34)		1.54 (0.38-6.14)
Missing	2 (1.1)	0
Gestational age (weeks)
· Term (>=37)	12 (6.8)	10 (11.0)	1	0.24
· Pre-term (<37)	165 (93.2)	81 (89.0)	0.59 (0.24-1.42)
Birth weight
· Normal (>=2.5kg)	166 (93.8)	85 (93.4)	1	0.9
· Low birth weight (<2.5kg)	11 (6.2)	6 (6.6)	0.94 (0.33-2.63)
Sex
· Female	85 (48.0)	49 (53.9)	1	0.37
· Male	92 (52.0)	42 (46.2)	0.79 (0.48-1.31)
Season at birth						0.03		0.05
· Winter	22 (12.4)	21 (23.1)	1	0.14	1		1
· Spring	25 (14.1)	13 (14.3)	0.54 (0.22-1.34)		0.42 (0.14-1.28)		0.53 (0.15-1.85)
· Summer	48 (27.1)	18 (19.8)	0.39 (0.18-0.88)		0.29 (0.10-0.81)		0.49 (0.14-1.65)
· Autumn	82 (46.3)	39 (42.9)	0.50 (0.25-1.01)		0.23 (0.09-0.62)		0.23 (0.07-0.69)
Postnatal factors
Skin to skin				0.27
· No	61 (34.5)	36 (39.6)	1
· Yes	71 (40.1)	30 (33.0)	0.72 (0.40-1.30)
Missing	45 (25.4)	25 (27.5)
Feeding 1st hour of life				0.49
· No	117 (66.1)	56 (61.5)	1
· Yes	59 (33.3)	34 (37.4)	1.20 (0.71-2.04)
Missing	1 (0.6)	1 (1.1)
Resuscitation needed after birth				0.94
· No
· Yes	159 (89.8)	82 (90.1)	1
	18 (10.2)	9 (9.9)	0.97 (0.42-2.25)
Admission to neonatal unit				0.08		0.08		0.43
· No	167 (94.4)	80 (87.9)	1		1		1
· Yes	9 (5.1)	10 (11.0)	2.32 (0.91-5.93)		4.40 (0.85-22.80)		2.05 (0.35-12.03)
Missing	1 (0.6)	1 (1.1)
Antibiotics after birth				0.49
· No	160 (90.4)	79 (86.8)	1
· Yes	15 (8.5)	10 (11.0)	1.35 (0.58-3.14)
Missing	2 (1.1)	2 (2.2)
First week of life factors
Feeding mode at first week				0.23
· Breastfeeding exclusive	84 (47.5)	52 (57.1)	1
· Bottle exclusive or mixed	68 (38.4)	30 (33.0)	0.71 (0.41-1.24)
Missing	25 (14.1)	9 (9.9)
First week cluster				<0.001		<0.001
· EF	64 (36.2)	71 (78.0)	1		1
· BL	71 (40.1)	16 (17.6)	0.20 (0.11-0.38)		0.07 (0.02-0.25) 0.06 (0.01-0.26)
· BB	42 (23.7)	4 (4.4)	0.09 (0.03-0.25)
Footnotes:
Only factors with a p-value <=0.05 in multivariate analyses or p-value <0.10 in univariate analyses have been reported in the multivariate models for this table. p-values reported from two-sided tests without FDR correction.
IMD: Index of multiple deprivation (IMD is an area-level relative deprivation score organised into quintiles from 1 (least deprived (1) to 5 (most deprived), available by postcode, and calculated using seven individually weighted domains (income, employment, education, health, crime, barriers to housing and services, and living environment), (5). BMI: Body mass index at pregnancy follow-up bookin…
*Maternal model adjusted for: IMD, maternal age, maternal ethnicity, BMI, maternal smoke exposure and parity.
**Delivery model adjusted for: IMD, maternal age, maternal ethnicity, BMI, maternal smoke exposure and parity, season, PROM, Hospital, birth mode, labour antibiotics, sex, birthweight, season of birth gestational age.
^Postnatal and 1st week of life models adjusted for: IMD, maternal age, maternal ethnicity, BMI, maternal smoke exposure and parity, PROM, Hospital, birth mode, labour antibiotics, sex, birth weight, gestational age, season of birth, feeding at 1st hour if life, resuscitations at birth, admission in neonatal unit, antibiotics after birth and feeding at first week of life.

## Sheet: genome_accession
GenomeID	NGM state of the host	Species taxonomy	Genome type
25076_2_5_bin.1	BB	Bifidobacterium breve	MAG
37082_4_6_bin.9	BB	Bifidobacterium breve	MAG
24469_4_2_bin.4	BB	Bifidobacterium breve	MAG
37082_7_31_bin.1	BB	Bifidobacterium breve	MAG
23584_4_7_bin.4	BB	Bifidobacterium breve	MAG
20596_5_14_bin.8	BB	Bifidobacterium breve	MAG
37082_5_30_bin.5	BB	Bifidobacterium breve	MAG
37273_7_10_bin.5	BB	Bifidobacterium breve	MAG
21127_4_1_bin.4	BB	Bifidobacterium breve	MAG
22607_3_13_bin.7	BB	Bifidobacterium breve	MAG
37081_1_19_bin.3	BB	Bifidobacterium breve	MAG
23584_5_11_bin.3	BB	Bifidobacterium breve	MAG
37081_2_3_bin.4	BB	Bifidobacterium breve	MAG
24211_3_21_bin.5	BB	Bifidobacterium breve	MAG
14801_51_bin.1	BB	Bifidobacterium breve	MAG
21989_6_4_bin.9	BB	Bifidobacterium breve	MAG
37035_4_4_bin.2	BB	Bifidobacterium breve	MAG
37273_8_25_bin.3	BB	Bifidobacterium breve	MAG
20596_4_23_bin.2	BB	Bifidobacterium breve	MAG
23430_6_18_bin.3	BB	Bifidobacterium breve	MAG
37082_8_8_bin.3	BB	Bifidobacterium breve	MAG
20596_4_22_bin.3	BB	Bifidobacterium breve	MAG
22178_3_13_bin.4	BB	Bifidobacterium breve	MAG
23430_6_11_bin.3	BB	Bifidobacterium breve	MAG
37035_4_25_bin.2	BB	Bifidobacterium breve	MAG
23430_6_14_bin.2	BB	Bifidobacterium breve	MAG
25076_2_7_bin.3	BB	Bifidobacterium breve	MAG
20727_4_5_bin.5	BB	Bifidobacterium breve	MAG
21127_3_8_bin.5	BB	Bifidobacterium breve	MAG
37081_6_24_bin.2	BB	Bifidobacterium breve	MAG
20596_5_24_bin.2	BB	Bifidobacterium breve	MAG
37082_7_9_bin.3	BB	Bifidobacterium breve	MAG
21127_4_2_bin.5	BB	Bifidobacterium breve	MAG
21242_79_bin.4	BB	Bifidobacterium breve	MAG
37273_6_27_bin.4	BB	Bifidobacterium breve	MAG
37081_7_9_bin.8	BB	Bifidobacterium breve	MAG
37273_8_14_bin.9	BB	Bifidobacterium breve	MAG
21673_56_bin.5	BB	Bifidobacterium breve	MAG
21127_3_10_bin.2	BB	Bifidobacterium breve	MAG
37273_3_29_bin.3	BB	Bifidobacterium breve	MAG
22178_6_10_bin.2	BB	Bifidobacterium breve	MAG
21999_3_3_bin.5	BB	Bifidobacterium breve	MAG
20727_6_10_bin.13	BB	Bifidobacterium breve	MAG
18403_10_bin.2	BB	Bifidobacterium breve	MAG
22178_6_18_bin.9	BB	Bifidobacterium breve	MAG
21242_91_bin.4	BB	Bifidobacterium breve	MAG
25076_2_22_bin.2	BB	Bifidobacterium breve	MAG
37081_4_22_bin.3	BB	Bifidobacterium breve	MAG
20596_5_16_bin.3	BB	Bifidobacterium breve	MAG
21242_77_bin.9	BB	Bifidobacterium breve	MAG
37035_4_16_bin.2	BB	Bifidobacterium breve	MAG
21673_44_bin.5	BB	Bifidobacterium breve	MAG
21999_3_2_bin.1	BB	Bifidobacterium breve	MAG
37035_3_27_bin.3	BB	Bifidobacterium breve	MAG
19646_4_16_bin.1	BB	Bifidobacterium breve	MAG
37273_3_25_bin.1	BB	Bifidobacterium breve	MAG
37273_7_15_bin.5	BB	Bifidobacterium breve	MAG
37035_5_18_bin.6	BB	Bifidobacterium breve	MAG
21127_4_19_bin.5	BB	Bifidobacterium breve	MAG
20596_4_3_bin.1	BB	Bifidobacterium breve	MAG
21127_3_22_bin.2	BB	Bifidobacterium breve	MAG
22178_5_2_bin.1	BB	Bifidobacterium breve	MAG
14801_50_bin.6	BB	Bifidobacterium breve	MAG
37081_1_16_bin.2	BB	Bifidobacterium breve	MAG
37273_6_19_bin.3	BB	Bifidobacterium breve	MAG
21940_3_9_bin.5	BB	Bifidobacterium breve	MAG
25076_2_2_bin.1	BB	Bifidobacterium breve	MAG
37082_7_24_bin.5	BB	Bifidobacterium breve	MAG
21842_3_15_bin.12	BB	Bifidobacterium breve	MAG
18403_23_bin.6	BB	Bifidobacterium breve	MAG
21842_1_7_bin.2	BB	Bifidobacterium breve	MAG
37082_4_24_bin.2	BB	Bifidobacterium breve	MAG
21127_3_4_bin.6	BB	Bifidobacterium breve	MAG
37273_4_32_bin.6	BB	Bifidobacterium breve	MAG
25013_3_12_bin.3	BB	Bifidobacterium breve	MAG
37273_6_26_bin.3	BB	Bifidobacterium breve	MAG
20596_4_5_bin.2	BB	Bifidobacterium breve	MAG
20596_4_4_bin.5	BB	Bifidobacterium breve	MAG
37081_7_10_bin.2	BB	Bifidobacterium breve	MAG
21940_3_8_bin.8	BB	Bifidobacterium breve	MAG
37081_8_4_bin.3	BB	Bifidobacterium breve	MAG
22178_5_17_bin.7	BB	Bifidobacterium breve	MAG
37273_8_9_bin.2	BB	Bifidobacterium breve	MAG
21940_3_12_bin.7	BB	Bifidobacterium breve	MAG
21127_3_23_bin.2	BB	Bifidobacterium breve	MAG
37081_7_20_bin.2	BB	Bifidobacterium breve	MAG
24211_4_3_bin.1	BB	Bifidobacterium breve	MAG
22178_4_9_bin.4	BB	Bifidobacterium breve	MAG
37273_3_20_bin.5	BB	Bifidobacterium breve	MAG
21127_7_1_bin.2	BB	Bifidobacterium breve	MAG
23430_6_17_bin.6	BB	Bifidobacterium breve	MAG
37035_3_30_bin.3	BB	Bifidobacterium breve	MAG
37081_1_28_bin.3	BB	Bifidobacterium breve	MAG
21242_92_bin.3	BB	Bifidobacterium breve	MAG
22607_3_12_bin.6	BB	Bifidobacterium breve	MAG
21989_7_15_bin.2	BB	Bifidobacterium breve	MAG
37081_7_19_bin.11	BB	Bifidobacterium breve	MAG
21842_1_14_bin.6	BB	Bifidobacterium breve	MAG
37081_6_2_bin.2	BB	Bifidobacterium breve	MAG
37081_2_10_bin.5	BB	Bifidobacterium breve	MAG
37081_8_14_bin.5	BB	Bifidobacterium breve	MAG
20727_7_21_bin.7	BB	Bifidobacterium breve	MAG
23430_6_15_bin.7	BB	Bifidobacterium breve	MAG
37273_4_7_bin.5	BB	Bifidobacterium breve	MAG
20727_4_6_bin.3	BB	Bifidobacterium breve	MAG
21127_5_22_bin.3	BB	Bifidobacterium breve	MAG
37081_5_4_bin.4	BB	Bifidobacterium breve	MAG
21940_3_7_bin.10	BB	Bifidobacterium breve	MAG
22178_7_11_bin.3	BB	Bifidobacterium breve	MAG
37082_4_10_bin.8	BB	Bifidobacterium breve	MAG
37082_6_1_bin.3	BB	Bifidobacterium breve	MAG
20727_6_9_bin.4	BB	Bifidobacterium breve	MAG
25076_3_2_bin.5	BB	Bifidobacterium breve	MAG
22178_3_23_bin.5	BB	Bifidobacterium breve	MAG
21242_3_bin.4	BB	Bifidobacterium breve	MAG
21673_5_bin.3	BB	Bifidobacterium breve	MAG
21127_3_3_bin.6	BB	Bifidobacterium breve	MAG
25013_4_11_bin.7	BB	Bifidobacterium breve	MAG
37081_6_5_bin.8	BB	Bifidobacterium breve	MAG
24211_2_9_bin.2	BB	Bifidobacterium breve	MAG
21127_4_21_bin.3	BB	Bifidobacterium breve	MAG
21989_6_11_bin.3	BB	Bifidobacterium breve	MAG
25013_1_7_bin.4	BB	Bifidobacterium breve	MAG
21127_7_2_bin.3	BB	Bifidobacterium breve	MAG
21842_2_16_bin.3	BB	Bifidobacterium breve	MAG
21999_4_17_bin.8	BB	Bifidobacterium breve	MAG
21127_3_24_bin.1	BB	Bifidobacterium breve	MAG
21127_6_11_bin.3	BB	Bifidobacterium breve	MAG
37035_5_11_bin.5	BB	Bifidobacterium breve	MAG
37082_8_24_bin.3	BB	Bifidobacterium breve	MAG
24469_4_21_bin.10	BB	Bifidobacterium breve	MAG
37273_4_10_bin.1	BB	Bifidobacterium breve	MAG
37081_7_3_bin.5	BB	Bifidobacterium breve	MAG
23164_7_21_bin.3	BB	Bifidobacterium breve	MAG
21242_94_bin.3	BB	Bifidobacterium breve	MAG
37082_4_25_bin.2	BB	Bifidobacterium breve	MAG
37273_6_29_bin.5	BB	Bifidobacterium breve	MAG
37273_8_7_bin.1	BB	Bifidobacterium breve	MAG
37273_8_21_bin.4	BB	Bifidobacterium breve	MAG
20727_3_9_bin.4	BB	Bifidobacterium breve	MAG
37081_2_16_bin.4	BB	Bifidobacterium breve	MAG
21242_60_bin.4	BB	Bifidobacterium breve	MAG
21242_12_bin.3	BB	Bifidobacterium breve	MAG
37081_5_17_bin.6	BB	Bifidobacterium breve	MAG
22607_2_6_bin.5	BB	Bifidobacterium breve	MAG
21940_3_24_bin.4	BB	Bifidobacterium breve	MAG
20596_5_18_bin.2	BB	Bifidobacterium breve	MAG
25013_1_20_bin.2	BB	Bifidobacterium breve	MAG
21989_6_14_bin.3	BB	Bifidobacterium breve	MAG
24211_4_20_bin.8	BB	Bifidobacterium breve	MAG
24211_3_24_bin.3	BB	Bifidobacterium breve	MAG
22178_7_13_bin.3	BB	Bifidobacterium breve	MAG
37273_3_2_bin.4	BB	Bifidobacterium breve	MAG
14794_17_bin.12	BB	Bifidobacterium breve	MAG
37082_6_16_bin.4	BB	Bifidobacterium breve	MAG
14801_53_bin.7	BB	Bifidobacterium breve	MAG
20727_3_8_bin.8	BB	Bifidobacterium breve	MAG
37081_3_30_bin.3	BB	Bifidobacterium breve	MAG
25013_4_21_bin.2	BB	Bifidobacterium breve	MAG
24211_6_11_bin.3	BB	Bifidobacterium breve	MAG
21242_66_bin.2	BB	Bifidobacterium breve	MAG
20727_6_8_bin.2	BB	Bifidobacterium breve	MAG
22178_7_9_bin.4	BB	Bifidobacterium breve	MAG
20727_3_7_bin.2	BB	Bifidobacterium breve	MAG
37081_7_4_bin.8	BB	Bifidobacterium breve	MAG
25013_4_13_bin.7	BB	Bifidobacterium breve	MAG
37082_8_5_bin.1	BB	Bifidobacterium breve	MAG
21989_6_9_bin.6	BB	Bifidobacterium breve	MAG
37082_6_19_bin.5	BB	Bifidobacterium breve	MAG
37273_5_19_bin.2	BB	Bifidobacterium breve	MAG
21673_19_bin.2	BB	Bifidobacterium breve	MAG
20727_5_16_bin.4	BB	Bifidobacterium breve	MAG
24211_2_4_bin.2	BB	Bifidobacterium breve	MAG
24211_3_17_bin.7	BB	Bifidobacterium breve	MAG
21673_71_bin.1	BB	Bifidobacterium breve	MAG
20727_6_22_bin.2	BB	Bifidobacterium breve	MAG
24211_6_6_bin.2	BB	Bifidobacterium breve	MAG
22178_4_18_bin.3	BB	Bifidobacterium breve	MAG
37273_8_22_bin.3	BB	Bifidobacterium breve	MAG
21842_1_13_bin.7	BB	Bifidobacterium breve	MAG
21127_4_3_bin.4	BB	Bifidobacterium breve	MAG
37081_7_31_bin.3	BB	Bifidobacterium breve	MAG
21999_3_23_bin.3	BB	Bifidobacterium breve	MAG
21842_4_3_bin.5	BB	Bifidobacterium breve	MAG
24469_5_19_bin.5	BB	Bifidobacterium breve	MAG
21989_6_12_bin.5	BB	Bifidobacterium breve	MAG
37081_5_11_bin.4	BB	Bifidobacterium breve	MAG
18403_11_bin.2	BB	Bifidobacterium breve	MAG
21242_40_bin.9	BB	Bifidobacterium breve	MAG
37081_5_5_bin.6	BB	Bifidobacterium breve	MAG
21989_7_17_bin.1	BB	Bifidobacterium breve	MAG
37082_6_30_bin.8	BB	Bifidobacterium breve	MAG
24211_6_1_bin.4	BB	Bifidobacterium breve	MAG
37035_3_25_bin.4	BB	Bifidobacterium breve	MAG
24211_6_12_bin.3	BB	Bifidobacterium breve	MAG
37035_4_9_bin.1	BB	Bifidobacterium breve	MAG
14801_42_bin.16	BB	Bifidobacterium breve	MAG
37081_4_7_bin.1	BB	Bifidobacterium breve	MAG
25013_3_14_bin.5	BB	Bifidobacterium breve	MAG
37081_8_5_bin.6	BB	Bifidobacterium breve	MAG
21242_80_bin.1	BB	Bifidobacterium breve	MAG
37082_6_24_bin.2	BB	Bifidobacterium breve	MAG
20727_7_13_bin.2	BB	Bifidobacterium breve	MAG
37273_8_30_bin.2	BB	Bifidobacterium breve	MAG
37035_3_26_bin.10	BB	Bifidobacterium breve	MAG
21242_61_bin.2	BB	Bifidobacterium breve	MAG
23584_4_17_bin.2	BB	Bifidobacterium breve	MAG
24211_4_4_bin.4	BB	Bifidobacterium breve	MAG
22607_2_9_bin.3	BB	Bifidobacterium breve	MAG
21242_1_bin.10	BB	Bifidobacterium breve	MAG
24211_2_1_bin.2	BB	Bifidobacterium breve	MAG
21242_30_bin.2	BB	Bifidobacterium breve	MAG
21127_5_13_bin.3	BB	Bifidobacterium breve	MAG
25076_3_6_bin.3	BB	Bifidobacterium breve	MAG
37035_5_2_bin.7	BB	Bifidobacterium breve	MAG
24211_4_13_bin.3	BB	Bifidobacterium breve	MAG
21127_3_21_bin.4	BB	Bifidobacterium breve	MAG
22607_2_2_bin.3	BB	Bifidobacterium breve	MAG
20727_4_7_bin.8	BB	Bifidobacterium breve	MAG
23164_7_5_bin.1	BB	Bifidobacterium breve	MAG
37273_5_3_bin.3	BB	Bifidobacterium breve	MAG
37081_7_12_bin.1	BB	Bifidobacterium breve	MAG
22178_7_15_bin.5	BB	Bifidobacterium breve	MAG
37082_4_2_bin.6	BB	Bifidobacterium breve	MAG
20727_5_14_bin.3	BB	Bifidobacterium breve	MAG
21842_3_13_bin.6	BB	Bifidobacterium breve	MAG
21673_33_bin.5	BB	Bifidobacterium breve	MAG
21242_78_bin.3	BB	Bifidobacterium breve	MAG
37081_3_20_bin.5	BB	Bifidobacterium breve	MAG
37081_4_12_bin.4	BB	Bifidobacterium breve	MAG
21242_2_bin.3	BB	Bifidobacterium breve	MAG
23164_7_19_bin.2	BB	Bifidobacterium breve	MAG
21673_34_bin.3	BB	Bifidobacterium breve	MAG
20596_4_21_bin.5	BB	Bifidobacterium breve	MAG
37035_3_23_bin.2	BB	Bifidobacterium breve	MAG
22178_4_8_bin.5	BB	Bifidobacterium breve	MAG
20727_5_23_bin.4	BB	Bifidobacterium breve	MAG
21673_24_bin.5	BB	Bifidobacterium breve	MAG
24469_4_8_bin.1	BB	Bifidobacterium breve	MAG
37081_3_4_bin.1	BB	Bifidobacterium breve	MAG
21127_5_14_bin.2	BB	Bifidobacterium breve	MAG
21999_3_18_bin.5	BB	Bifidobacterium breve	MAG
37081_2_12_bin.13	BB	Bifidobacterium breve	MAG
20596_5_23_bin.1	BB	Bifidobacterium breve	MAG
37081_4_19_bin.2	BB	Bifidobacterium breve	MAG
37082_5_5_bin.6	BB	Bifidobacterium breve	MAG
37273_8_27_bin.3	BB	Bifidobacterium breve	MAG
25013_4_19_bin.5	BB	Bifidobacterium breve	MAG
20727_5_15_bin.3	BB	Bifidobacterium breve	MAG
37081_3_1_bin.1	BB	Bifidobacterium breve	MAG
37273_7_19_bin.7	BB	Bifidobacterium breve	MAG
21242_69_bin.4	BB	Bifidobacterium breve	MAG
21242_62_bin.9	BB	Bifidobacterium breve	MAG
21940_3_17_bin.6	BB	Bifidobacterium breve	MAG
37082_5_8_bin.4	BB	Bifidobacterium breve	MAG
14801_52_bin.3	BB	Bifidobacterium breve	MAG
25076_3_9_bin.6	BB	Bifidobacterium breve	MAG
22178_4_7_bin.9	BB	Bifidobacterium breve	MAG
25013_3_7_bin.1	BB	Bifidobacterium breve	MAG
37082_4_8_bin.1	BB	Bifidobacterium breve	MAG
23164_7_10_bin.2	BB	Bifidobacterium breve	MAG
22178_3_1_bin.7	BB	Bifidobacterium breve	MAG
37273_6_6_bin.4	BB	Bifidobacterium breve	MAG
37081_4_14_bin.8	BB	Bifidobacterium breve	MAG
23584_4_21_bin.1	BB	Bifidobacterium breve	MAG
21999_3_1_bin.2	BB	Bifidobacterium breve	MAG
21842_2_15_bin.3	BB	Bifidobacterium breve	MAG
37082_7_14_bin.4	BL	Bifidobacterium longum	MAG
23164_7_8_bin.7	BL	Bifidobacterium longum	MAG
21999_4_4_bin.4	BL	Bifidobacterium longum	MAG
25013_2_2_bin.2	BL	Bifidobacterium longum	MAG
21127_6_5_bin.13	BL	Bifidobacterium longum	MAG
24211_6_8_bin.2	BL	Bifidobacterium longum	MAG
37035_4_30_bin.9	BL	Bifidobacterium longum	MAG
21127_5_24_bin.4	BL	Bifidobacterium longum	MAG
37081_6_10_bin.3	BL	Bifidobacterium longum	MAG
37081_6_22_bin.1	BL	Bifidobacterium longum	MAG
21842_2_20_bin.3	BL	Bifidobacterium longum	MAG
24211_4_24_bin.3	BL	Bifidobacterium longum	MAG
37082_7_8_bin.3	BL	Bifidobacterium longum	MAG
19646_4_3_bin.3	BL	Bifidobacterium longum	MAG
37035_4_11_bin.1	BL	Bifidobacterium longum	MAG
20596_5_3_bin.2	BL	Bifidobacterium longum	MAG
37273_6_13_bin.5	BL	Bifidobacterium longum	MAG
37035_3_9_bin.1	BL	Bifidobacterium longum	MAG
37273_6_12_bin.5	BL	Bifidobacterium longum	MAG
37035_5_24_bin.6	BL	Bifidobacterium longum	MAG
14794_12_bin.4	BL	Bifidobacterium longum	MAG
19646_4_14_bin.4	BL	Bifidobacterium longum	MAG
25076_2_3_bin.3	BL	Bifidobacterium longum	MAG
21999_4_5_bin.5	BL	Bifidobacterium longum	MAG
25076_2_18_bin.3	BL	Bifidobacterium longum	MAG
37082_5_25_bin.8	BL	Bifidobacterium longum	MAG
37082_6_22_bin.8	BL	Bifidobacterium longum	MAG
14801_41_bin.3	BL	Bifidobacterium longum	MAG
20727_4_16_bin.4	BL	Bifidobacterium longum	MAG
21127_3_20_bin.2	BL	Bifidobacterium longum	MAG
21242_34_bin.4	BL	Bifidobacterium longum	MAG
24211_6_14_bin.1	BL	Bifidobacterium longum	MAG
37035_5_9_bin.12	BL	Bifidobacterium longum	MAG
20596_4_2_bin.10	BL	Bifidobacterium longum	MAG
23164_6_6_bin.6	BL	Bifidobacterium longum	MAG
37081_4_5_bin.1	BL	Bifidobacterium longum	MAG
20727_4_23_bin.6	BL	Bifidobacterium longum	MAG
22607_3_7_bin.2	BL	Bifidobacterium longum	MAG
21242_63_bin.6	BL	Bifidobacterium longum	MAG
25013_3_21_bin.6	BL	Bifidobacterium longum	MAG
21127_6_9_bin.4	BL	Bifidobacterium longum	MAG
25076_2_17_bin.1	BL	Bifidobacterium longum	MAG
24469_4_7_bin.3	BL	Bifidobacterium longum	MAG
25013_2_13_bin.4	BL	Bifidobacterium longum	MAG
14794_5_bin.3	BL	Bifidobacterium longum	MAG
25013_3_23_bin.5	BL	Bifidobacterium longum	MAG
37081_2_18_bin.17	BL	Bifidobacterium longum	MAG
37081_8_29_bin.2	BL	Bifidobacterium longum	MAG
21989_6_8_bin.3	BL	Bifidobacterium longum	MAG
37273_8_10_bin.3	BL	Bifidobacterium longum	MAG
37081_6_28_bin.8	BL	Bifidobacterium longum	MAG
37273_7_1_bin.5	BL	Bifidobacterium longum	MAG
37082_5_28_bin.3	BL	Bifidobacterium longum	MAG
22178_4_6_bin.5	BL	Bifidobacterium longum	MAG
21842_2_23_bin.1	BL	Bifidobacterium longum	MAG
21242_8_bin.6	BL	Bifidobacterium longum	MAG
18403_15_bin.8	BL	Bifidobacterium longum	MAG
21242_95_bin.1	BL	Bifidobacterium longum	MAG
21242_31_bin.6	BL	Bifidobacterium longum	MAG
21999_3_20_bin.2	BL	Bifidobacterium longum	MAG
22607_2_4_bin.3	BL	Bifidobacterium longum	MAG
23430_6_1_bin.1	BL	Bifidobacterium longum	MAG
24211_5_13_bin.7	BL	Bifidobacterium longum	MAG
21127_6_4_bin.3	BL	Bifidobacterium longum	MAG
14801_38_bin.10	BL	Bifidobacterium longum	MAG
21999_4_7_bin.7	BL	Bifidobacterium longum	MAG
25013_2_8_bin.2	BL	Bifidobacterium longum	MAG
14794_13_bin.2	BL	Bifidobacterium longum	MAG
25076_2_10_bin.3	BL	Bifidobacterium longum	MAG
21842_3_10_bin.6	BL	Bifidobacterium longum	MAG
20727_5_10_bin.5	BL	Bifidobacterium longum	MAG
21242_32_bin.5	BL	Bifidobacterium longum	MAG
21242_48_bin.3	BL	Bifidobacterium longum	MAG
37082_8_25_bin.6	BL	Bifidobacterium longum	MAG
21940_3_15_bin.2	BL	Bifidobacterium longum	MAG
22178_4_5_bin.3	BL	Bifidobacterium longum	MAG
21989_7_5_bin.3	BL	Bifidobacterium longum	MAG
21242_42_bin.2	BL	Bifidobacterium longum	MAG
37082_7_25_bin.5	BL	Bifidobacterium longum	MAG
37081_7_16_bin.15	BL	Bifidobacterium longum	MAG
24211_2_17_bin.4	BL	Bifidobacterium longum	MAG
22607_3_14_bin.3	BL	Bifidobacterium longum	MAG
37273_3_7_bin.6	BL	Bifidobacterium longum	MAG
21127_6_18_bin.1	BL	Bifidobacterium longum	MAG
21842_1_15_bin.3	BL	Bifidobacterium longum	MAG
37035_3_29_bin.7	BL	Bifidobacterium longum	MAG
21127_3_5_bin.6	BL	Bifidobacterium longum	MAG
24469_4_15_bin.6	BL	Bifidobacterium longum	MAG
24211_3_6_bin.4	BL	Bifidobacterium longum	MAG
21842_3_11_bin.2	BL	Bifidobacterium longum	MAG
22178_5_14_bin.6	BL	Bifidobacterium longum	MAG
21127_4_15_bin.2	BL	Bifidobacterium longum	MAG
20727_3_14_bin.8	BL	Bifidobacterium longum	MAG
22607_3_23_bin.4	BL	Bifidobacterium longum	MAG
37082_6_8_bin.10	BL	Bifidobacterium longum	MAG
37082_4_4_bin.4	BL	Bifidobacterium longum	MAG
37081_6_16_bin.3	BL	Bifidobacterium longum	MAG
21940_3_13_bin.3	BL	Bifidobacterium longum	MAG
22178_7_2_bin.13	BL	Bifidobacterium longum	MAG
37082_5_7_bin.15	BL	Bifidobacterium longum	MAG
25013_4_22_bin.13	BL	Bifidobacterium longum	MAG
25013_2_7_bin.5	BL	Bifidobacterium longum	MAG
18403_19_bin.6	BL	Bifidobacterium longum	MAG
37081_7_21_bin.2	BL	Bifidobacterium longum	MAG
20727_3_17_bin.6	BL	Bifidobacterium longum	MAG
37273_5_20_bin.1	BL	Bifidobacterium longum	MAG
24211_5_3_bin.8	BL	Bifidobacterium longum	MAG
37081_4_31_bin.3	BL	Bifidobacterium longum	MAG
19646_4_1_bin.1	BL	Bifidobacterium longum	MAG
21989_7_12_bin.2	BL	Bifidobacterium longum	MAG
37082_6_5_bin.7	BL	Bifidobacterium longum	MAG
37273_7_8_bin.6	BL	Bifidobacterium longum	MAG
14794_11_bin.5	BL	Bifidobacterium longum	MAG
37081_2_31_bin.3	BL	Bifidobacterium longum	MAG
20727_5_2_bin.8	BL	Bifidobacterium longum	MAG
22178_5_19_bin.1	BL	Bifidobacterium longum	MAG
24211_5_1_bin.6	BL	Bifidobacterium longum	MAG
37081_3_16_bin.4	BL	Bifidobacterium longum	MAG
21673_4_bin.8	BL	Bifidobacterium longum	MAG
24211_3_1_bin.3	BL	Bifidobacterium longum	MAG
37082_4_9_bin.6	BL	Bifidobacterium longum	MAG
37273_4_21_bin.4	BL	Bifidobacterium longum	MAG
21842_2_21_bin.6	BL	Bifidobacterium longum	MAG
37273_6_7_bin.1	BL	Bifidobacterium longum	MAG
21999_4_3_bin.2	BL	Bifidobacterium longum	MAG
37082_4_29_bin.9	BL	Bifidobacterium longum	MAG
37035_4_1_bin.8	BL	Bifidobacterium longum	MAG
21842_4_8_bin.3	BL	Bifidobacterium longum	MAG
23584_4_3_bin.6	BL	Bifidobacterium longum	MAG
24469_4_18_bin.1	BL	Bifidobacterium longum	MAG
21127_4_12_bin.2	BL	Bifidobacterium longum	MAG
21673_51_bin.3	BL	Bifidobacterium longum	MAG
37273_6_9_bin.5	BL	Bifidobacterium longum	MAG
20727_3_3_bin.7	BL	Bifidobacterium longum	MAG
37035_3_4_bin.8	BL	Bifidobacterium longum	MAG
37081_1_3_bin.6	BL	Bifidobacterium longum	MAG
21842_4_6_bin.8	BL	Bifidobacterium longum	MAG
21673_21_bin.3	BL	Bifidobacterium longum	MAG
22178_4_16_bin.5	BL	Bifidobacterium longum	MAG
21242_7_bin.11	BL	Bifidobacterium longum	MAG
20727_5_1_bin.9	BL	Bifidobacterium longum	MAG
37082_6_15_bin.5	BL	Bifidobacterium longum	MAG
24211_6_18_bin.9	BL	Bifidobacterium longum	MAG
37082_7_12_bin.11	BL	Bifidobacterium longum	MAG
37081_1_32_bin.3	BL	Bifidobacterium longum	MAG
21999_3_16_bin.5	BL	Bifidobacterium longum	MAG
21127_7_9_bin.5	BL	Bifidobacterium longum	MAG
37273_3_4_bin.4	BL	Bifidobacterium longum	MAG
21127_7_19_bin.6	BL	Bifidobacterium longum	MAG
37273_5_1_bin.6	BL	Bifidobacterium longum	MAG
21242_46_bin.2	BL	Bifidobacterium longum	MAG
20727_3_2_bin.5	BL	Bifidobacterium longum	MAG
37273_6_3_bin.4	BL	Bifidobacterium longum	MAG
22178_5_15_bin.5	BL	Bifidobacterium longum	MAG
21842_3_7_bin.1	BL	Bifidobacterium longum	MAG
21842_4_9_bin.2	BL	Bifidobacterium longum	MAG
24211_6_7_bin.3	BL	Bifidobacterium longum	MAG
21999_4_2_bin.4	BL	Bifidobacterium longum	MAG
20596_5_2_bin.12	BL	Bifidobacterium longum	MAG
21242_74_bin.4	BL	Bifidobacterium longum	MAG
21842_2_12_bin.6	BL	Bifidobacterium longum	MAG
21127_6_6_bin.2	BL	Bifidobacterium longum	MAG
37081_3_26_bin.3	BL	Bifidobacterium longum	MAG
19646_5_19_bin.5	BL	Bifidobacterium longum	MAG
37273_5_26_bin.2	BL	Bifidobacterium longum	MAG
37081_6_3_bin.3	BL	Bifidobacterium longum	MAG
37035_3_32_bin.6	BL	Bifidobacterium longum	MAG
14801_39_bin.4	BL	Bifidobacterium longum	MAG
21989_7_4_bin.8	BL	Bifidobacterium longum	MAG
21242_53_bin.5	BL	Bifidobacterium longum	MAG
20727_3_1_bin.5	BL	Bifidobacterium longum	MAG
37081_7_26_bin.1	BL	Bifidobacterium longum	MAG
21242_23_bin.6	BL	Bifidobacterium longum	MAG
21989_7_7_bin.4	BL	Bifidobacterium longum	MAG
37082_6_4_bin.4	BL	Bifidobacterium longum	MAG
22178_5_8_bin.8	BL	Bifidobacterium longum	MAG
21940_3_5_bin.4	BL	Bifidobacterium longum	MAG
23430_6_6_bin.4	BL	Bifidobacterium longum	MAG
37273_5_12_bin.5	BL	Bifidobacterium longum	MAG
22178_6_22_bin.7	BL	Bifidobacterium longum	MAG
37273_4_26_bin.6	BL	Bifidobacterium longum	MAG
21842_2_22_bin.11	BL	Bifidobacterium longum	MAG
21673_27_bin.2	BL	Bifidobacterium longum	MAG
21999_4_21_bin.7	BL	Bifidobacterium longum	MAG
24211_6_13_bin.2	BL	Bifidobacterium longum	MAG
18403_7_bin.8	BL	Bifidobacterium longum	MAG
19646_4_20_bin.3	BL	Bifidobacterium longum	MAG
21842_2_8_bin.3	BL	Bifidobacterium longum	MAG
37081_2_25_bin.3	BL	Bifidobacterium longum	MAG
25076_2_23_bin.2	BL	Bifidobacterium longum	MAG
37035_5_23_bin.11	BL	Bifidobacterium longum	MAG
37081_7_8_bin.4	BL	Bifidobacterium longum	MAG
25013_1_14_bin.3	BL	Bifidobacterium longum	MAG
37273_4_31_bin.7	BL	Bifidobacterium longum	MAG
25013_4_6_bin.1	BL	Bifidobacterium longum	MAG
37082_8_13_bin.2	BL	Bifidobacterium longum	MAG
37273_6_21_bin.4	BL	Bifidobacterium longum	MAG
21673_53_bin.5	BL	Bifidobacterium longum	MAG
19646_5_22_bin.4	BL	Bifidobacterium longum	MAG
37082_6_9_bin.2	BL	Bifidobacterium longum	MAG
20727_3_12_bin.8	BL	Bifidobacterium longum	MAG
22178_5_18_bin.1	BL	Bifidobacterium longum	MAG
37081_1_8_bin.1	BL	Bifidobacterium longum	MAG
19646_4_19_bin.6	BL	Bifidobacterium longum	MAG
25013_2_1_bin.4	BL	Bifidobacterium longum	MAG
21127_5_9_bin.8	BL	Bifidobacterium longum	MAG
24211_3_2_bin.1	BL	Bifidobacterium longum	MAG
21999_3_4_bin.1	BL	Bifidobacterium longum	MAG
14801_40_bin.4	BL	Bifidobacterium longum	MAG
37082_4_18_bin.4	BL	Bifidobacterium longum	MAG
37081_2_21_bin.5	BL	Bifidobacterium longum	MAG
20727_3_16_bin.8	BL	Bifidobacterium longum	MAG
37035_4_3_bin.4	BL	Bifidobacterium longum	MAG
23164_7_13_bin.5	BL	Bifidobacterium longum	MAG
21842_3_21_bin.3	BL	Bifidobacterium longum	MAG
37035_4_22_bin.7	BL	Bifidobacterium longum	MAG
37035_5_28_bin.4	BL	Bifidobacterium longum	MAG
37082_6_23_bin.4	BL	Bifidobacterium longum	MAG
37081_7_23_bin.8	BL	Bifidobacterium longum	MAG
37081_5_3_bin.12	BL	Bifidobacterium longum	MAG
37081_1_6_bin.8	BL	Bifidobacterium longum	MAG
37035_4_28_bin.3	BL	Bifidobacterium longum	MAG
37273_6_24_bin.5	BL	Bifidobacterium longum	MAG
37273_7_12_bin.7	BL	Bifidobacterium longum	MAG
37082_6_27_bin.2	BL	Bifidobacterium longum	MAG
21842_2_5_bin.1	BL	Bifidobacterium longum	MAG
21842_2_1_bin.8	BL	Bifidobacterium longum	MAG
37082_4_22_bin.6	BL	Bifidobacterium longum	MAG
24211_5_18_bin.5	BL	Bifidobacterium longum	MAG
37273_6_16_bin.7	BL	Bifidobacterium longum	MAG
37081_5_21_bin.6	BL	Bifidobacterium longum	MAG
37035_3_15_bin.9	BL	Bifidobacterium longum	MAG
21242_28_bin.12	BL	Bifidobacterium longum	MAG
24759_5_2_bin.5	BL	Bifidobacterium longum	MAG
37081_1_25_bin.5	BL	Bifidobacterium longum	MAG
37081_6_8_bin.3	BL	Bifidobacterium longum	MAG
22607_3_9_bin.4	BL	Bifidobacterium longum	MAG
21999_3_17_bin.7	BL	Bifidobacterium longum	MAG
21842_3_22_bin.2	BL	Bifidobacterium longum	MAG
37273_4_24_bin.5	BL	Bifidobacterium longum	MAG
22607_3_18_bin.10	BL	Bifidobacterium longum	MAG
21940_3_18_bin.12	BL	Bifidobacterium longum	MAG
20727_7_16_bin.6	BL	Bifidobacterium longum	MAG
21127_4_10_bin.2	BL	Bifidobacterium longum	MAG
37082_8_27_bin.2	BL	Bifidobacterium longum	MAG
21989_7_9_bin.4	BL	Bifidobacterium longum	MAG
37081_1_12_bin.2	BL	Bifidobacterium longum	MAG
21127_5_5_bin.4	BL	Bifidobacterium longum	MAG
20727_3_21_bin.4	BL	Bifidobacterium longum	MAG
24211_4_17_bin.6	BL	Bifidobacterium longum	MAG
22178_7_3_bin.1	BL	Bifidobacterium longum	MAG
21127_5_19_bin.2	BL	Bifidobacterium longum	MAG
37082_8_1_bin.2	BL	Bifidobacterium longum	MAG
21242_65_bin.2	BL	Bifidobacterium longum	MAG
37082_5_23_bin.2	BL	Bifidobacterium longum	MAG
22607_3_22_bin.2	BL	Bifidobacterium longum	MAG
37035_4_14_bin.8	BL	Bifidobacterium longum	MAG
37273_4_30_bin.1	BL	Bifidobacterium longum	MAG
25013_4_7_bin.2	BL	Bifidobacterium longum	MAG
22607_2_1_bin.2	BL	Bifidobacterium longum	MAG
14794_6_bin.3	BL	Bifidobacterium longum	MAG
37081_4_21_bin.2	BL	Bifidobacterium longum	MAG
21127_6_1_bin.3	BL	Bifidobacterium longum	MAG
20596_5_21_bin.5	BL	Bifidobacterium longum	MAG
37273_5_13_bin.5	BL	Bifidobacterium longum	MAG
37081_6_1_bin.2	BL	Bifidobacterium longum	MAG
22607_2_10_bin.2	BL	Bifidobacterium longum	MAG
37081_2_23_bin.9	BL	Bifidobacterium longum	MAG
37082_5_24_bin.3	BL	Bifidobacterium longum	MAG
37082_8_29_bin.12	BL	Bifidobacterium longum	MAG
21127_6_8_bin.9	BL	Bifidobacterium longum	MAG
21673_61_bin.2	BL	Bifidobacterium longum	MAG
21242_70_bin.2	BL	Bifidobacterium longum	MAG
20727_4_15_bin.5	BL	Bifidobacterium longum	MAG
21242_96_bin.4	BL	Bifidobacterium longum	MAG
21127_3_15_bin.2	BL	Bifidobacterium longum	MAG
37273_4_6_bin.6	BL	Bifidobacterium longum	MAG
21940_3_14_bin.1	BL	Bifidobacterium longum	MAG
37082_8_30_bin.4	BL	Bifidobacterium longum	MAG
37273_5_30_bin.5	BL	Bifidobacterium longum	MAG
37035_3_18_bin.3	BL	Bifidobacterium longum	MAG
19646_5_2_bin.4	BL	Bifidobacterium longum	MAG
37035_5_3_bin.3	BL	Bifidobacterium longum	MAG
37081_3_3_bin.4	BL	Bifidobacterium longum	MAG
21523_4_5_bin.6	BL	Bifidobacterium longum	MAG
24211_3_22_bin.1	BL	Bifidobacterium longum	MAG
21242_49_bin.2	BL	Bifidobacterium longum	MAG
21127_5_6_bin.2	BL	Bifidobacterium longum	MAG
21242_37_bin.3	BL	Bifidobacterium longum	MAG
21242_90_bin.4	BL	Bifidobacterium longum	MAG
21842_2_19_bin.4	BL	Bifidobacterium longum	MAG
37081_4_23_bin.11	BL	Bifidobacterium longum	MAG
37035_4_2_bin.3	BL	Bifidobacterium longum	MAG
37035_4_7_bin.9	BL	Bifidobacterium longum	MAG
37082_6_26_bin.2	BL	Bifidobacterium longum	MAG
23584_5_15_bin.4	BL	Bifidobacterium longum	MAG
37273_5_31_bin.5	BL	Bifidobacterium longum	MAG
21242_38_bin.7	BL	Bifidobacterium longum	MAG
21842_1_bin.2	BL	Bifidobacterium longum	MAG
37273_6_4_bin.8	BL	Bifidobacterium longum	MAG
37273_5_15_bin.6	BL	Bifidobacterium longum	MAG
22178_3_14_bin.5	BL	Bifidobacterium longum	MAG
21242_58_bin.4	BL	Bifidobacterium longum	MAG
19646_4_21_bin.9	BL	Bifidobacterium longum	MAG
25013_4_5_bin.3	BL	Bifidobacterium longum	MAG
24211_2_16_bin.2	BL	Bifidobacterium longum	MAG
22607_3_19_bin.5	BL	Bifidobacterium longum	MAG
37081_7_18_bin.9	BL	Bifidobacterium longum	MAG
37273_4_11_bin.5	BL	Bifidobacterium longum	MAG
37082_8_12_bin.8	BL	Bifidobacterium longum	MAG
18403_4_bin.8	BL	Bifidobacterium longum	MAG
22607_2_21_bin.8	BL	Bifidobacterium longum	MAG
37273_7_6_bin.3	BL	Bifidobacterium longum	MAG
25013_4_8_bin.6	BL	Bifidobacterium longum	MAG
21242_59_bin.8	BL	Bifidobacterium longum	MAG
37273_8_26_bin.3	BL	Bifidobacterium longum	MAG
20727_4_24_bin.4	BL	Bifidobacterium longum	MAG
37081_1_26_bin.4	BL	Bifidobacterium longum	MAG
20727_4_3_bin.2	BL	Bifidobacterium longum	MAG
18403_12_bin.4	BL	Bifidobacterium longum	MAG
22178_5_16_bin.4	BL	Bifidobacterium longum	MAG
21242_57_bin.6	BL	Bifidobacterium longum	MAG
37082_7_11_bin.2	BL	Bifidobacterium longum	MAG
37273_3_6_bin.5	BL	Bifidobacterium longum	MAG
22607_3_21_bin.4	BL	Bifidobacterium longum	MAG
37081_3_9_bin.2	BL	Bifidobacterium longum	MAG
37273_8_32_bin.12	BL	Bifidobacterium longum	MAG
23430_6_4_bin.5	BL	Bifidobacterium longum	MAG
37082_7_5_bin.3	BL	Bifidobacterium longum	MAG
37273_4_15_bin.8	BL	Bifidobacterium longum	MAG
37081_5_15_bin.1	BL	Bifidobacterium longum	MAG
37035_4_20_bin.5	BL	Bifidobacterium longum	MAG
37081_1_9_bin.2	BL	Bifidobacterium longum	MAG
21999_4_1_bin.8	BL	Bifidobacterium longum	MAG
37035_5_17_bin.8	BL	Bifidobacterium longum	MAG
37082_5_20_bin.5	BL	Bifidobacterium longum	MAG
21673_54_bin.3	BL	Bifidobacterium longum	MAG
21989_7_14_bin.2	BL	Bifidobacterium longum	MAG
37273_6_25_bin.6	BL	Bifidobacterium longum	MAG
23430_6_22_bin.1	BL	Bifidobacterium longum	MAG
19646_4_4_bin.6	BL	Bifidobacterium longum	MAG
37082_5_26_bin.5	BL	Bifidobacterium longum	MAG
37035_4_31_bin.1	EF	Enterococcus faecalis	MAG
25076_2_1_bin.1	EF	Enterococcus faecalis	MAG
14801_49_bin.3	EF	Enterococcus faecalis	MAG
14792_34_bin.1	EF	Enterococcus faecalis	MAG
21989_7_20_bin.1	EF	Enterococcus faecalis	MAG
21842_4_10_bin.4	EF	Enterococcus faecalis	MAG
24211_6_20_bin.1	EF	Enterococcus faecalis	MAG
37081_5_22_bin.6	EF	Enterococcus faecalis	MAG
19646_4_18_bin.3	EF	Enterococcus faecalis	MAG
25013_3_8_bin.2	EF	Enterococcus faecalis	MAG
20727_6_14_bin.9	EF	Enterococcus faecalis	MAG
37081_6_25_bin.3	EF	Enterococcus faecalis	MAG
19646_5_20_bin.3	EF	Enterococcus faecalis	MAG
37273_3_13_bin.8	EF	Enterococcus faecalis	MAG
18403_8_bin.3	EF	Enterococcus faecalis	MAG
21242_67_bin.5	EF	Enterococcus faecalis	MAG
22607_3_3_bin.7	EF	Enterococcus faecalis	MAG
21127_5_1_bin.3	EF	Enterococcus faecalis	MAG
37273_6_10_bin.10	EF	Enterococcus faecalis	MAG
37082_5_21_bin.2	EF	Enterococcus faecalis	MAG
37081_3_25_bin.4	EF	Enterococcus faecalis	MAG
20727_6_20_bin.5	EF	Enterococcus faecalis	MAG
23164_6_11_bin.8	EF	Enterococcus faecalis	MAG
21127_3_9_bin.1	EF	Enterococcus faecalis	MAG
37081_4_20_bin.5	EF	Enterococcus faecalis	MAG
20596_5_4_bin.6	EF	Enterococcus faecalis	MAG
20596_5_9_bin.6	EF	Enterococcus faecalis	MAG
14794_14_bin.2	EF	Enterococcus faecalis	MAG
37082_6_28_bin.5	EF	Enterococcus faecalis	MAG
20596_4_11_bin.3	EF	Enterococcus faecalis	MAG
21999_4_10_bin.2	EF	Enterococcus faecalis	MAG
37035_5_8_bin.4	EF	Enterococcus faecalis	MAG
37081_5_20_bin.6	EF	Enterococcus faecalis	MAG
37081_6_19_bin.7	EF	Enterococcus faecalis	MAG
19646_4_8_bin.3	EF	Enterococcus faecalis	MAG
22178_3_9_bin.7	EF	Enterococcus faecalis	MAG
20727_5_6_bin.1	EF	Enterococcus faecalis	MAG
37081_4_28_bin.6	EF	Enterococcus faecalis	MAG
21989_7_6_bin.1	EF	Enterococcus faecalis	MAG
21523_4_18_bin.3	EF	Enterococcus faecalis	MAG
37082_4_20_bin.7	EF	Enterococcus faecalis	MAG
37273_6_31_bin.6	EF	Enterococcus faecalis	MAG
24211_2_14_bin.1	EF	Enterococcus faecalis	MAG
20727_4_22_bin.8	EF	Enterococcus faecalis	MAG
21989_7_1_bin.1	EF	Enterococcus faecalis	MAG
37273_6_8_bin.5	EF	Enterococcus faecalis	MAG
22178_3_2_bin.1	EF	Enterococcus faecalis	MAG
37081_4_29_bin.1	EF	Enterococcus faecalis	MAG
23164_6_10_bin.4	EF	Enterococcus faecalis	MAG
37081_6_23_bin.8	EF	Enterococcus faecalis	MAG
37082_6_32_bin.8	EF	Enterococcus faecalis	MAG
37273_5_4_bin.3	EF	Enterococcus faecalis	MAG
21523_4_14_bin.1	EF	Enterococcus faecalis	MAG
37081_8_10_bin.8	EF	Enterococcus faecalis	MAG
21673_65_bin.1	EF	Enterococcus faecalis	MAG
24211_6_17_bin.11	EF	Enterococcus faecalis	MAG
21673_67_bin.4	EF	Enterococcus faecalis	MAG
21127_4_8_bin.1	EF	Enterococcus faecalis	MAG
21127_4_16_bin.7	EF	Enterococcus faecalis	MAG
37273_7_31_bin.2	EF	Enterococcus faecalis	MAG
25013_1_2_bin.5	EF	Enterococcus faecalis	MAG
37273_8_17_bin.1	EF	Enterococcus faecalis	MAG
37273_7_26_bin.6	EF	Enterococcus faecalis	MAG
25076_2_12_bin.2	EF	Enterococcus faecalis	MAG
21673_25_bin.1	EF	Enterococcus faecalis	MAG
21127_3_11_bin.1	EF	Enterococcus faecalis	MAG
37273_7_11_bin.10	EF	Enterococcus faecalis	MAG
24211_2_12_bin.7	EF	Enterococcus faecalis	MAG
21673_66_bin.2	EF	Enterococcus faecalis	MAG
18403_22_bin.8	EF	Enterococcus faecalis	MAG
24211_5_17_bin.10	EF	Enterococcus faecalis	MAG
20596_4_9_bin.2	EF	Enterococcus faecalis	MAG
22178_3_15_bin.4	EF	Enterococcus faecalis	MAG
21242_26_bin.3	EF	Enterococcus faecalis	MAG
37081_2_14_bin.1	EF	Enterococcus faecalis	MAG
37273_5_7_bin.4	EF	Enterococcus faecalis	MAG
21673_38_bin.2	EF	Enterococcus faecalis	MAG
21842_1_24_bin.7	EF	Enterococcus faecalis	MAG
24469_5_11_bin.2	EF	Enterococcus faecalis	MAG
14801_48_bin.1	EF	Enterococcus faecalis	MAG
14792_28_bin.2	EF	Enterococcus faecalis	MAG
37081_4_2_bin.8	EF	Enterococcus faecalis	MAG
37081_3_17_bin.4	EF	Enterococcus faecalis	MAG
37273_6_15_bin.5	EF	Enterococcus faecalis	MAG
21127_5_23_bin.8	EF	Enterococcus faecalis	MAG
37273_3_22_bin.1	EF	Enterococcus faecalis	MAG
21940_3_11_bin.2	EF	Enterococcus faecalis	MAG
20727_7_4_bin.6	EF	Enterococcus faecalis	MAG
37082_7_7_bin.3	EF	Enterococcus faecalis	MAG
37273_5_25_bin.8	EF	Enterococcus faecalis	MAG
37082_6_13_bin.2	EF	Enterococcus faecalis	MAG
24211_6_3_bin.4	EF	Enterococcus faecalis	MAG
37081_4_32_bin.5	EF	Enterococcus faecalis	MAG
37081_1_15_bin.3	EF	Enterococcus faecalis	MAG
25076_2_13_bin.5	EF	Enterococcus faecalis	MAG
23584_4_4_bin.1	EF	Enterococcus faecalis	MAG
37082_8_15_bin.1	EF	Enterococcus faecalis	MAG
37081_1_1_bin.3	EF	Enterococcus faecalis	MAG
24211_5_15_bin.8	EF	Enterococcus faecalis	MAG
37081_1_24_bin.1	EF	Enterococcus faecalis	MAG
21523_4_15_bin.2	EF	Enterococcus faecalis	MAG
37081_3_21_bin.5	EF	Enterococcus faecalis	MAG
24211_5_14_bin.7	EF	Enterococcus faecalis	MAG
37081_8_25_bin.6	EF	Enterococcus faecalis	MAG
37035_3_17_bin.3	EF	Enterococcus faecalis	MAG
37081_2_29_bin.2	EF	Enterococcus faecalis	MAG
24211_2_11_bin.1	EF	Enterococcus faecalis	MAG
37081_2_1_bin.3	EF	Enterococcus faecalis	MAG
37081_4_15_bin.5	EF	Enterococcus faecalis	MAG
37082_5_2_bin.8	EF	Enterococcus faecalis	MAG
37273_3_26_bin.6	EF	Enterococcus faecalis	MAG
37081_8_16_bin.5	EF	Enterococcus faecalis	MAG
21842_2_17_bin.2	EF	Enterococcus faecalis	MAG
37081_6_30_bin.1	EF	Enterococcus faecalis	MAG
37082_6_25_bin.6	EF	Enterococcus faecalis	MAG
20727_4_20_bin.6	EF	Enterococcus faecalis	MAG
21127_7_7_bin.7	EF	Enterococcus faecalis	MAG
22178_7_18_bin.2	EF	Enterococcus faecalis	MAG
20596_5_6_bin.3	EF	Enterococcus faecalis	MAG
37081_6_32_bin.2	EF	Enterococcus faecalis	MAG
21523_4_16_bin.7	EF	Enterococcus faecalis	MAG
37273_6_17_bin.4	EF	Enterococcus faecalis	MAG
20727_5_12_bin.1	EF	Enterococcus faecalis	MAG
21127_7_17_bin.9	EF	Enterococcus faecalis	MAG
37081_6_27_bin.6	EF	Enterococcus faecalis	MAG
37035_4_8_bin.2	EF	Enterococcus faecalis	MAG
25013_3_22_bin.5	EF	Enterococcus faecalis	MAG
22178_6_24_bin.5	EF	Enterococcus faecalis	MAG
24469_4_9_bin.1	EF	Enterococcus faecalis	MAG
37081_7_27_bin.9	EF	Enterococcus faecalis	MAG
37081_8_15_bin.6	EF	Enterococcus faecalis	MAG
37081_8_30_bin.1	EF	Enterococcus faecalis	MAG
22607_2_24_bin.3	EF	Enterococcus faecalis	MAG
37035_4_19_bin.6	EF	Enterococcus faecalis	MAG
21523_4_10_bin.7	EF	Enterococcus faecalis	MAG
22178_7_19_bin.1	EF	Enterococcus faecalis	MAG
37273_7_32_bin.4	EF	Enterococcus faecalis	MAG
37081_5_10_bin.6	EF	Enterococcus faecalis	MAG
21842_1_20_bin.6	EF	Enterococcus faecalis	MAG
21242_4_bin.3	EF	Enterococcus faecalis	MAG
21989_6_24_bin.11	EF	Enterococcus faecalis	MAG
37082_5_31_bin.5	EF	Enterococcus faecalis	MAG
37082_7_29_bin.4	EF	Enterococcus faecalis	MAG
37035_4_10_bin.5	EF	Enterococcus faecalis	MAG
21673_22_bin.6	EF	Enterococcus faecalis	MAG
22178_3_18_bin.1	EF	Enterococcus faecalis	MAG
20727_5_18_bin.6	EF	Enterococcus faecalis	MAG
37273_3_9_bin.3	EF	Enterococcus faecalis	MAG
20727_7_6_bin.7	EF	Enterococcus faecalis	MAG
37082_7_19_bin.2	EF	Enterococcus faecalis	MAG
21842_1_23_bin.5	EF	Enterococcus faecalis	MAG
37273_7_29_bin.6	EF	Enterococcus faecalis	MAG
20727_4_4_bin.5	EF	Enterococcus faecalis	MAG
37035_3_14_bin.3	EF	Enterococcus faecalis	MAG
24211_3_9_bin.4	EF	Enterococcus faecalis	MAG
[truncated: 485 more rows]
